# Supplementary material for: Two Loci, RiAF3 and RiAF4, Contribute to the Annual-Fruiting Trait in Rubus
Source: Front Plant Sci. 2019 Oct 25;10:1341. doi: 10.3389/fpls.2019.01341 (PMC6824294; doi:10.3389/fpls.2019.01341)
Supplement: Supplementary file 1 [file Table_1.xlsx]

## Sheet: Table S1
Table S1. Phenotypic data for the NC493 x ‘Chilliwack’ mapping population of 93 individuals. The phenotype was scored for two consecutive years as presence or absence of fruit on primocanes (initiated in the same year as flowering). AF=Annual-fruiting, BF=Biennial-Fruiting.
Plant IDs	2008	2009	Plant IDs	2008	2009
1	BF	BF	25	BF	BF
4	AF	AF	26	BF	BF
3	AF	AF	28	BF	BF
8	BF	BF	29	BF	BF
57	BF	BF	31	BF	BF
11	BF	BF	32	AF	AF
12	BF	BF	35	BF	BF
97	BF	BF	36	BF	BF
98	BF	BF	37	BF	BF
99	AF	AF	38	AF	AF
89	BF	BF	39	AF	AF
101	BF	BF	41	AF	AF
102	BF	AF	42	AF	AF
103	BF	BF	43	BF	BF
104	BF	BF	44	AF	AF
105	BF	AF	46	BF	BF
106	AF	AF	47	AF	AF
107	BF	BF	48	AF	AF
108	AF	AF	49	AF	AF
109	AF	AF	50	BF	BF
110	AF	AF	51	AF	AF
111	BF	BF	54	BF	BF
112	BF	BF	55	AF	AF
113	BF	BF	56	BF	BF
114	AF	AF	58	BF	BF
115	AF	BF	59	AF	AF
116	AF	AF	60	AF	AF
117	AF	AF	63	AF	AF
118	BF	BF	64	AF	AF
119	BF	BF	65	BF	BF
120	BF	BF	66	AF	AF
121	BF	BF	68	BF	BF
122	AF	AF	69	BF	BF
123	AF	AF	70	BF	BF
124	AF	AF	71	AF	AF
125	AF	AF	72	AF	AF
95/126	AF	AF	74	BF	BF
127	BF	BF	75	AF	AF
128	BF	BF	76	AF	AF
129	BF	BF	77	BF	BF
131	AF	BF	78	BF	BF
13	AF	AF	79	BF	BF
14	AF	AF	81	AF	AF
16	BF	BF	82	BF	BF
18	AF	AF	86	BF	BF
21	AF	AF	87	BF	BF
22	BF	BF
		NC-493 (Parent)	AF	AF
		CW (Parent)	BF	BF
		AF	42
		BF	51
