# Supplementary material for: Two Loci, RiAF3 and RiAF4, Contribute to the Annual-Fruiting Trait in Rubus
Source: Front Plant Sci. 2019 Oct 25;10:1341. doi: 10.3389/fpls.2019.01341 (PMC6824294; doi:10.3389/fpls.2019.01341)
Supplement: Supplementary file 3 [file Table_3.xlsx]

## Sheet: Table S3
Table S3. SNP markers used for analysing quantitative trait loci underlying Annual-Fruiting (AF) in red raspberry populations segregating for the trait. The markers were analysed by using high resolution melting (HRM) PCR. The markers were named according to their physical position in the R. occidentalis genome in base pairs (ORUS 4115-3 v3.0, VanBuren et al. 2018). “aa” represents the homozygous…
Marker name	Primer orientation (5' to 3')	Primer Sequence	X16.093(Z12041-2 X Z12022-7)	X16.109 (Z12027-13 X Z12022-7)	X16.111 (Z12027-13 X Z12011-8)
chr3-4,522,390	For	GCTCGTGACCCAGAAGAAAA	abxab	abxab	abxab
chr3-4,522,390	Rev	ACCCAACAAAGCGTCCATAC
chr3-4,618,168	For	AGCCCCAAGTTTCAGCATC	multiple peaks	multiple peaks	multiple peaks
chr3-4,618,168	Rev	CCTCTGGTGGAGTCATTCGT
chr3-4104,128	For	TGGTTGAAGATGCCTAAATCCT	failed	failed	failed
chr3-4104,128	Rev	TCACTGGTTTGTGGAGGTCA
chr3-4566,947	For	GCCAAAACTGGAGCAAAG	monomorphic	monomorphic	monomorphic
chr3-4566,947	Rev	GGGGACGAAGAAGAAAGAGG
chr3-5,052,978	For	CGCTTGGTAAAGGCAAAACT	abxaa	abxaa	abxab
chr3-5,052,978	Rev	TGGGCAAAAAGGTTATCGTG
chr3-5,089,480	For	AACTTTGTTGCTCCTCTTGTCC	failed	failed	failed
chr3-5,089,480	Rev	CCGCACTTTTACTTGCTCAC
chr3-5,997,286	For	TTTGGGTGCTTGTGGAGATT	monomorphic	monomorphic	monomorphic
chr3-5,997,286	Rev	GGCTTGTCGTTTTTGATTGG
chr3-6,043,526	For	CCAAAAGCGGCATAAAGAGA	abxab	abxab	abxab
chr3-6,043,526	Rev	CTCCAGGCGTCAAAACTCA
chr3-6,280,432	For	TTGCGTTCTTTCTCGTTTCC	abxab	aaxab	aaxab
chr3-6,280,432	Rev	CAATCACATCTTGCCATCGT
chr3-6,312,920	For	TCAAGACAAAGGAGGGAAGAA	abxaa	abxaa	abxab
chr3-6,312,920	Rev	CGGCAGAGGTTTTTACAGAGG
chr3-9,188,040	For	GATAACTGAGGACTACGGACAGG	abxab	aa x ab	abxac
chr3-9,188,040	Rev	GTCAACCAGCAGAATGGAGT
chr3-11,613,209	For	AATGGGTATGGCTTGAATGG	abxab	ab x ab	ab x aa
chr3-11,613,209	Rev	AGGCTGATAAAACACTTGAAAAA
chr3-9,965,040	For	CCGCTGCCTTCTCTGTAACT	monomorphic	monomorphic	monomorphic
chr3-9,965,040	Rev	CGCATTCCCTTGTATTTGATT
chr3-10,021,075	For	GGTCCAAAAGAGAGCGTGAA	monomorphic	monomorphic	monomorphic
chr3-10,021,075	Rev	TGAAGAACAACCAACCACCA
chr3-10,068,454	For	AATGTCCCCCTCTCCTTTGT	abxab	abxab	abxab
chr3-10,068,454	Rev	AATGACTGGTGCGGCTTC
chr3-10,796,306	For	CGGATGAGGAAGAAGATGGA	abxaa	abxaa	abxaa
chr3-10,796,306	Rev	GTCAAAAGCGGGGTAACAAA
chr3-27,145,255	For	TGGATTATGGCTGCTTTCA	aa x aa	aa x aa	aa x aa
chr3-27,145,255	Rev	TATCAACCGCACCTGTCTCC
chr3-10,394,534	For	CCCACGCATTCCAGAGTAA	ab x ab	ab x ab	ab x ab
chr3-10,394,534	Rev	AGCCATCAATAGGAGCAGCA
chr3-12,170,292	For	TCTGAGGTTGTGGAAAGCAA	monomorphic	monomorphic	monomorphic
chr3-12,170,292	Rev	GGCAAAAGTCTATCTAAGGAGCA
chr3-20,763,043	For	AGCCACCTCTCCCTTGTCTT	ab x ab	aa x aa	ab x ab
chr3-20,763,043	Rev	TTGGAAACTCACCCTTTTGA
chr3-20,204,400	For	GCTGGAAGAAGAACGGGAAA	aa x aa	aa x aa	aa x aa
chr3-20,204,400	Rev	TTCAGGGAAACCAAATCACC
chr3-28,393,112	For	GCTCAATCTCTCTGCGGTGT	ab x ab	ab x ab	ab x aa
chr3-28,393,112	Rev	GCAATGTGAAGGGCAACT
chr3-10,575,448	For	TCCTTATGCAGCCTCTCGAG	Notamplified	Notamplified	Notamplified
chr3-10,575,448	Rev	TGGGAAGGAAGCTGCAAAAG
chr3-21,915,469	For	CACAAGTAACGCCAACCCAG	Notamplified	Notamplified	Notamplified
chr3-21,915,469	Rev	ACCAGTCTGCTCTTCTTGCT
chr3-21,915,469	For	TGGCTTTGTCGTTACCTTCT	ab x ab	ab x ab	ab xaa
chr3-21,915,469	Rev	GGGTCCTAAAGCGTACGACT
chr3-27,696,506	For	TCAGTTTCTAGCGGTGCAGA	aa x aa	aa x aa	aa x aa
chr3-27,696,506	Rev	GGCCGACTCCTCTGAATCAT
chr3-27,664,482	For	TCCAAAGTGCAGCTAAGTTAGG	aa x aa	aa x aa	aa x aa
chr3-27,664,482	Rev	CGATCTCTCAGCAGCCGTAT
chr3-29,719,788	For	TGATGTTGCAGCTGTACACC	ab x ab	ab x ab	ab x ac
chr3-29,719,788	Rev	GTCATTGGGGTCTAGGCACA
chr3-30,787,184	For	GCAGCTTCATTCTCGAGTGG	aa x aa	ab x aa	ab x aa
chr3-30,787,184	Rev	GCGACGGGTCTATTTCTTCG
chr3-10,021,075	For	GGTCCAAAAGAGAGCGTGAA	monomorphic	monomorphic	monomorphic
chr3-10,021,075	Rev	TGAAGAACAACCAACCACCA
chr3-10,068,454	For	AATGTCCCCCTCTCCTTTGT	ab x ab	ab x ab	ab x ab
chr3-10,068,454	Rev	AATGACTGGTGCGGCTTC
chr3-10,796,306	For	CGGATGAGGAAGAAGATGGA	ab x aa	ab x aa	ab x aa
chr3-10,796,306	Rev	GTCAAAAGCGGGGTAACAAA
chr3-27,145,255	For	TGGATTATGGCTGCTTTCA	aa x aa	aa x aa	aa x aa
chr3-27,145,255	Rev	TATCAACCGCACCTGTCTCC
chr3-10,394,534	For	CCCACGCATTCCAGAGTAA	ab x ab	ab x ab	ab x ab
chr3-10,394,534	Rev	AGCCATCAATAGGAGCAGCA
chr3-12,170,292	For	TCTGAGGTTGTGGAAAGCAA	monomorphic	monomorphic	monomorphic
chr3-12,170,292	Rev	GGCAAAAGTCTATCTAAGGAGCA
chr3-20,763,043	For	AGCCACCTCTCCCTTGTCTT	ab x ab	aa x aa	ab x ab
chr3-20,763,043	Rev	TTGGAAACTCACCCTTTTGA
chr3-26,204,400	For	GCTGGAAGAAGAACGGGAAA	aa x aa	aa x aa	aa x aa
chr3-26,204,400	Rev	TTCAGGGAAACCAAATCACC
chr3-28,393,112	For	GCTCAATCTCTCTGCGGTGT	ab x ab	ab x ab	ab x aa
chr3-28,393,112	Rev	GCAATGTGAAGGGCAACT
chr3-9,996,244	For	GGTCCTCTACTCCTTCATCTTG	monomorphic	monomorphic	monomorphic
chr3-9,996,244	Rev	AAGCCTCTCCACCACCCTAA
chr4-5,782,223	For	CTGGGGTGGTCGGTATGAAT	ab x ab	ab x ab	ab x aa
chr4-5,782,223	Rev	CTGAGAGTCGCTGCAGTAAAC
chr4-6,487,714	For	TCCCAAATCCACCGGTAGAG	ab x ab	ab x ab	ab x ab
chr4-6,487,714	Rev	AACTCAACAGCAACAGCCAC
chr4-6,690,329	For	CCGGGGAACTTGCTTTCAAA	ab x ab	ab x ab	ab x aa
chr4-6,690,329	Rev	GCTCAAACTCCAGGCTGTTA
chr4-7,260,137	For	TGCAATGGAGGAGGAAGACA	ab x aa	aa x aa	aa x ab
chr4-7,260,137	Rev	AGACTCATCATCTGACATCGACT
chr4-7,730,506	For	TGAATGGTGGTGTCATCCCT	aa x aa	failed	failed
chr4-7,730,506	Rev	CTACAGGCTGATGAACGTGC
chr4-7,738,811	For	ACCATAAACAGGGAAGATGACC	ab x ab	aa x ab	aa x ab
chr4-7,738,811	Rev	TAGCACCATCAAAAGGGCCT
chr4-31,102,406	For	GGGTTGGCATGGTTTAACACA	failed	failed	failed
chr4-31,102,406	Rev	AAGGGGTTGGCAAGGTTTGG
chr4-7,951,296	For	GTTTCATTGAGCTGGGGTGG	aa x aa	aa x aa	aa x aa
chr4-7,951,296	Rev	TGCCTCCAAAAGCCTCCATA
chr4-15,708,115	For	GCCTGCCATTCTGTTTTGTC	aa x aa	aa x aa	aa x aa
chr4-15,708,115	Rev	ACGGGGAAAGACAAGAGGTG
chr4-15,713,683	For	GCAAGTCAAAGCCAAGGTCA	aa x aa	aa x aa	aa x aa
chr4-15,713,683	Rev	CGGTCCCTAGCTAGCTATGA
chr7-35,062,988	For	GAAACTCCAATACATAACAACCTCA	failed	failed	failed
chr7-35,062,988	Rev	TTCAGCCAAAAGGAAAGAGA
chr7-35,335,688	For	ATGAATGTGTGATGCCTGCT	monomorphic	monomorphic	monomorphic
chr7-35,335,688	Rev	CTGGTGTTGTCTTGCTTATCCT
chr7-2,854,148	For	TCCCCAAAATCCAACAAAAA	abxaa	abxaa	abxaa
chr7-2,854,148	Rev	TCCAGACCCGAAAAACAGTC
chr7-2,996,408	For	AAGACTCCGCCATTTTTCTG	abxaa	abxaa	abxab
chr7-2,996,408	Rev	AAGCAGCGTTTGTTTGTGG
chr7-3,107,764	For	GATGGCAAAGAAATCCCAGA	monomorphic	monomorphic	monomorphic
chr7-3,107,764	Rev	CAAACCCCACATACAGCCTAA
chr7-3,187,407	For	ATGCTGCCATCCAGTTTTCT	aaxab	aaxab	aaxab
chr7-3,187,407	Rev	TACAATACAACAAGCCCCATT
chr7-3,187,407	For	CATCTCACAATCCCCAAGGT	ab x cd	ab x cd	ab x cd
chr7-3,187,407	Rev	TGCTGCTACGAAAATAGACCAA
chr7-3,377,461	For	TGGGACAAGGAGGTTGGTAA	monomorphic	monomorphic	monomorphic
chr7-3,377,461	Rev	ATGGTGGTGGATGAGTGTGA
chr7-3,710,395	For	GCAGGGTGCGTTTGAGTTAG	multiple peaks	multiple peaks	multiple peaks
chr7-3,710,395	Rev	CAGAGAACAGGAAGAAGAAAGAGAA
chr7-3,719,200	For	TCACTCTCTTCGTGCCATAGT	failed	failed	failed
chr7-3,719,200	Rev	CGATTGGGGTCAAGTATCAA
chr7-3,789,794	For	GAGGACACCATCAACCCACT	monomorphic	monomorphic	monomorphic
chr7-3,789,794	Rev	TTGGAGAAGAATGAATAGAAAGAAA
chr7-3,836,642	For	TGGCATCAACCAGAAGAAC	monomorphic	0	monomorphic
chr7-3,836,642	Rev	TCGTGAAAACCACTCCATCTC
chr7-3,910,793	For	GGGAATGGAAGGAAGGTCTC	monomorphic	monomorphic	monomorphic
chr7-3,910,793	Rev	GGGATGGGGATGAGGATTAC
chr7-3,972,685	For	GCTTGGCTCTTACCTTCTTGG	abxab	abxab	abxab
chr7-3,972,685	Rev	GGGGGATAAAACTCGTCACTC
chr7-4,042,651	For	TTCAAGGTTACTACCAAATACAAGTGA	abxab	monomorphic	aaxab
chr7-4,042,651	Rev	TGGCAACTACAGGCAAGAAA
chr7-15,341,845	For	ACAAGAGCTGCCACAGAACC	aa x aa	aa x aa	aa x ab
chr7-15,341,845	Rev	CGATGAGATGGGGAAGAATG
chr7-24,112,476	For	CTCACATGGCTGGGATTCTT	aa x aa	aa x aa	aa x aa
chr7-24,112,476	Rev	AGGAAGTAGTGGACGGGTTG
chr7-3,028,572	For	CTGAATCGCAGAACGAAGAG	not good	not good	not good
chr7-3,028,572	Rev	AGGATGGCTGGACAGTGGT
chr7-3,196,660	For	TAAAGTGGCGCGGTACAGAA	ab x cd	ab x cd	ab x cd
chr7-3,196,660	Rev	TTCGATGACTATAAACCCTGAAA
chr7-6,392,525	For	TGAAATGACAAGAAAAGAAACAGG	monomorphic	monomorphic	monomorphic
chr7-6,392,525	Rev	TCCTATCCCCTCAAACCAGA
chr7-6,432,936	For	TTTGAGTGGTCAGATTTTGTGG	abxaa	abxaa	abxaa
chr7-6,432,936	Rev	CCCCGCCGTAATAGTTTGT
chr7-6,465,746	For	GCTGCTTTGTCTCCACCATT	abxab	abxab	abxab
chr7-6,465,746	Rev	CCCACACACACTCCTTCTCC
chr7-4,329,350	For	GGGAGGTAGCGAATCAGAAC	ab x ab	ab x ab	ab x ab
chr7-4,329,350	Rev	TGCAACCCCACACAAATGA
chr7-8,221,514	For	AAAGGCGGGGGTGTAGTAA	failed	failed	failed
chr7-8,221,514	Rev	AGGGATTTTCCGAGATGATG
chr7-8,498,366	For	TTTTTCTCTTTGTTCTTCCATTCC	failed	failed	failed
chr7-8,498,366	Rev	TCCTCATTTTTGGTGTTCTCAA
chr7-8,520,973	For	CTCACCGCTAATGCTCAAAG	aaxab	abxab	abxab
chr7-8,520,973	Rev	GCCATAGAACGCAGGTTGTT
chr7-8,258,983	For	TGTGATTTATTGTGGCTTGGA	not amplified well	not amplified well	not amplified well
chr7-8,258,983	Rev	AGGAGGGGTGGAAGAAGAAG
chr7-9,518,566	For	ATGGACTGCACCATCACATT	failed	failed	failed
chr7-9,518,566	Rev	AATTGGGTCGTTTTGCACTT
chr7-9,453,684	For	CGAGCCCAGTCCTCATAATC	aa x aa	aa x aa	aa x aa
chr7-9,453,684	Rev	ATCGACGGCAGAGAACGAC
chr7-8,060,391	For	GCAGCAGAGGAGGAAAGTTG	aa x aa	aa x aa	aa x aa
chr7-8,060,391	Rev	GTTTGTGCCTGTCGTTCTTG
chr7-7,270,973	For	CAGTGAGTGGAGGTGGGAAG	multiple peaks	multiple peaks	multiple peaks
chr7-7,270,973	Rev	GCACAGAAACAAATAGGAGACCA
chr7-10,477,614	For	CGCCTCATTGTCCCATTTAC	abxab	abxab	abxab
chr7-10,477,614	Rev	CGAACCTTTTGGAGTCTGATG
chr7-10,971,088	For	TTTCCATATCCACTCACCTTTG	multiple peaks	multiple peaks	multiple peaks
chr7-10,971,088	Rev	TAATGGGGTGGCTGATTCTT
chr7-10,822,531	For	ATCAAGGACGAGAGGCAAAA	abxab	abxab	abxab
chr7-10,822,531	Rev	ATGTGGGATTGGGGATTAGG
chr7-10,842,832	For	AAGCAATCTCAATCCACCAGTT	abxab	abxab	abxab
chr7-10,842,832	Rev	TGGCAAGTCAATGTCCAAGA
chr7-11,242,448	For	CTGTGGTTAGAGTCGGTCCTG	abxab	abxab	abxab
chr7-11,242,448	Rev	GCCTCCAGTGCTTCTTTCTG
chr7-14,335,835	For	CATGAAAAGGAGGGGGAGA	failed	failed	failed
chr7-14,335,835	Rev	CCTGGAATAGAACAGAAGGATAACA
chr7-15,882,996	For	AGCAGCCCAGTACCTCCTTC	aa x aa	ab x aa	ab x ac
chr7-15,882,996	Rev	GATTCCCATGTGGCTTTTGT
chr7-25,364,024	For	GAATTTTGCGAGGTGTTTGG	ab x ab	ab x ab	ab x ab
chr7-25,364,024	Rev	GAATTTGGCTGTTGGGAGAA
chr7-13,227,438	For	CCAATCACTGCACCACACC	aa x aa	aa x aa	aa x aa
chr7-13,227,438	Rev	AAACGGTATCGGACTTTGGA
chr7-35,502,072	For	GGGACAAAAGGACAGAATAGTGA	aa x aa	ab x aa	ab x ab
chr7-35,502,072	Rev	AGCTGGCCTCTTCTCTATTGA
chr7-33,037,326	For	AGCTGCAAACAATAAGGTATGGA	aa x aa	aa x aa	aa x aa
chr7-33,037,326	Rev	CAGACGCAACAGTAGGCAG
chr7-36,386,002	For	AATGCTGGTGGGTTTTGGTG	ab x ac	ab x ac	ab x ac
chr7-36,386,002	Rev	TCTGGGATTTGCTGCAACTG
chr7-36,493,922	For	TCAGGGAACACTATGGAAGCA	aa x aa	aa x aa	aa x aa
chr7-36,493,922	Rev	TTCAAAAGCCCCACCAATGC
chr7-37,267,652	For	TGTCTCCTTGCTTTTCTCTGC	ab x ab	ab x ab	ab x ab
chr7-37,267,652	Rev	CGAAAGCTGCTGTTGTTGC
chr7-37,613,166	For	GATCATCGTCAGAGCCTTGC	ab x ab	ab x ab	aa x ab
chr7-37,613,166	Rev	GTTGCATTTGGTCCTGGAGC
chr7-39,820,053	For	CTGCTGAAATGACTGATCCTCA	aa x aa	aa x ab	ab x ab
chr7-39,820,053	Rev	TGAGCAGTTGAACAAGAATGC
