# Supplementary material for: Two Loci, RiAF3 and RiAF4, Contribute to the Annual-Fruiting Trait in Rubus
Source: Front Plant Sci. 2019 Oct 25;10:1341. doi: 10.3389/fpls.2019.01341 (PMC6824294; doi:10.3389/fpls.2019.01341)
Supplement: Supplementary file 4 [file Table_4.xlsx]

## Sheet: Sheet1
Table S4. Fruiting phenotypes of the C1 blackberry segregating population derived from a cross between Annual and Biennial-Fruiting parents (RM63 x RM44). The phenotype was scored for two consecutive years as presence or absence of fruiting on primocanes (initiated in the same year as flowering). AF=Annual-fruiting, BF=Biennial fruiting.
No	Individual	AF/BF phenotype
1	C1-1	BF
2	C1-2	BF
3	C1-3	BF
4	C1-4	BF
5	C1-6	BF
6	C1-7	BF
7	C1-9	BF
8	C1-10	BF
9	C1-11	BF
10	C1-12	BF
11	C1-13	BF
12	C1-14	BF
13	C1-15	BF
14	C1-16	BF
15	C1-17	BF
16	C1-18	BF
17	C1-20	BF
18	C1-21	AF
19	C1-22	BF
20	C1-24	BF
21	C1-28	AF
22	C1-30	AF
23	C1-31	BF
24	C1-32	BF
25	C1-33	BF
26	C1-34	BF
27	C1-36	BF
28	C1-37	BF
29	C1-38	BF
30	C1-39	AF
31	C1-40	BF
32	C1-42	BF
33	C1-43	BF
34	C1-45	BF
35	C1-46	BF
36	C1-47	AF
37	C1-48	BF
38	C1-49	BF
39	C1-50	BF
40	C1-51	AF
41	C1-53	BF
42	C1-54	BF
43	C1-55	BF
44	C1-56	AF
45	C1-57	BF
46	C1-58	BF
47	C1-59	BF
48	C1-60	BF
49	C1-61	BF
50	C1-62	BF
51	C1-64	BF
52	C1-65	BF
53	C1-67	BF
54	C1-68	BF
55	C1-70	BF
56	C1-71	BF
57	C1-72	BF
58	C1-73	BF
59	C1-74	BF
60	C1-75	BF
61	C1-76	BF
62	C1-77	BF
63	C1-78	BF
64	C1-79	BF
65	C1-80	BF
66	C1-81	BF
67	C1-82	BF
68	C1-85	BF
69	C1-86	BF
70	C1-87	BF
71	C1-88	BF
72	C1-97	AF
73	C1-106	AF
74	C1-108	AF
75	C1-109	AF
76	C1-115	AF
F	RM63	AF
M	RM44	BF
	Phenotype	Individuals	%
	BF	64	84.2105
	AF	12	15.7895
	Total	76
