# Supplementary material for: Two Loci, RiAF3 and RiAF4, Contribute to the Annual-Fruiting Trait in Rubus
Source: Front Plant Sci. 2019 Oct 25;10:1341. doi: 10.3389/fpls.2019.01341 (PMC6824294; doi:10.3389/fpls.2019.01341)
Supplement: Supplementary file 6 [file Table_6.xlsx]

## Sheet: Table S5
Table S6: All differentially expressed genes in the regions underlying RiAF3 (35 to 43.7 Mb) and RiAF4 (0 to 10.58 Mb) of the R. occidentalis genome (ORUS 4115-3 v3.0, VanBuren et al. 2018). WA= ‘Wakefield’, HT= ‘Heritage’, AF=Annual-Fruiting, BF= Biennial-Fruiting, N/A = Arabidopsis orthologues not identified. The log2 fold change of ‘Wakefield’ (BF) to ‘Heritage’ (AF) is presented.
Rubus gene model	Physical location (bp)	Arsbidopsis orthologue	Biological function in Arabidopsis	log2FoldChange (BF to AF)	pvalue	Average RPKM WA (BF)	Average RPKM HT (AF)
Ro03_G24419	43717084	AT5G36950.1	DEG10 degradation of periplasmic proteins 10	-0.434531	0.00220681	288.37	390.41
Ro03_G24417	43710680	AT3G52155.1	#N/A	0.589191	0.0208152	176.157	115.114
Ro03_G24416	43696909	AT1G79610.1	ATNHX6 ARABIDOPSIS NA+/H+ ANTIPORTER 6	0.104824	0.358105	796.174	740.677
Ro03_G24414	43685360	AT4G17150.1	#N/A	0.193639	0.0789607	1033.34	901.444
Ro03_G24413	43674207	AT3G24120.1	#N/A	0.206112	0.0761644	1803.96	1560.83
Ro03_G24412	43670719	AT5G60710.1	#N/A	0.215944	0.194422	320.753	275.693
Ro03_G24411	43666296	AT4G02750.1	#N/A	0.191594	0.740611	3.68535	2.95297
Ro03_G24409	43652968	AT5G47780.1	GAUT4 galacturonosyltransferase 4	0.37958	0.00246383	1522.53	1165.02
Ro03_G24406	43650189	AT4G17170.1	AT-RAB2	-0.031342	0.796106	1116.31	1139.92
Ro03_G10142	43635098	AT5G20250.1	DIN10 DARK INDUCIBLE 10	0.975855	0.00384453	139.437	66.037
Ro03_G10144	43627122	AT5G47810.1	PFK2 phosphofructokinase 2	1.1026	4.78e-07	407.809	183.684
Ro03_G33226	43622814	AT4G17180.1	#N/A	0.510391	0.00136166	293.423	203.819
Ro03_G33225	43621546	AT1G55800.1	#N/A	-0.161289	0.362124	437.435	490.728
Ro03_G10146	43617158	#N/A	#N/A	0.0692521	0.595351	776.834	737.872
Ro03_G10147	43612502	AT5G47800.1	#N/A	0.47816	0.106538	79.2327	55.3025
Ro03_G10148	43604983	AT5G47790.1	#N/A	-0.138317	0.39848	286.471	316.646
Ro03_G10149	43598741	AT1G03370.1	#N/A	-0.324893	0.0616333	740.343	933.14
Ro03_G10150	43592835	AT5G47770.1	FPS1 farnesyl diphosphate synthase 1	-1.22345	5.74e-13	1512.86	3602.19
Ro03_G10151	43588380	AT5G47760.1	ATPGLP2 2-phosphoglycolate phosphatase 2	0.687272	3.41e-06	723.672	444.473
Ro03_G10152	43579160	AT5G47750.1	D6PKL2 D6 protein kinase like 2	0.0245287	0.824452	1092.61	1074.16
Ro03_G33204	43576698	#N/A	#N/A	0.275624	0.472814	53.8116	42.7345
Ro03_G10154	43570350	AT1G55840.1	#N/A	0.213568	0.19943	569.262	490.805
Ro03_G10155	43566977	AT1G12150.1	#N/A	0.473566	0.413012	8.39673	4.52765
Ro03_G33206	43562184	AT5G47720.1	AACT1 acetoacetyl-CoA thiolase 1	-0.0426542	0.836348	718.377	740.028
Ro03_G10157	43560370	AT2G22260.1	ALKBH2 homolog of E. coli alkB	0.400036	0.302535	101.312	74.4762
Ro03_G10158	43543373	AT5G47690.1	#N/A	-0.198792	0.0357141	3003.25	3447.54
Ro03_G10159	43539557	AT5G47680.1	AtTRM	-0.546769	0.00015434	372.683	545.378
Ro03_G10163	43533693	AT1G76890.2	AT-GT2	-0.101943	0.629602	165.656	178.228
Ro03_G10162	43528980	AT5G47650.1	ATNUDT2 nudix hydrolase homolog 2	-0.432715	0.0255202	234.258	316.291
Ro03_G10164	43524968	AT2G40113.1	#N/A	1.46984	0.000758091	122.763	35.7725
Ro03_G10165	43518384	AT4G16360.1	#N/A	-0.154793	0.277994	490.927	547.508
Ro03_G33205	43515098	AT4G16370.1	ATOPT3 oligopeptide transporter	-0.264736	0.142173	986.087	1187.67
Ro03_G10166	43504023	AT5G50740.1	#N/A	-0.185985	0.107753	838.718	956.27
Ro03_G10167	43497868	AT4G16380.1	#N/A	-1.33925	1.57e-09	983.762	2580.1
Ro03_G10168	43494499	AT4G16390.1	SVR7 suppressor of variegation 7	-0.0922097	0.705484	217.085	233.564
Ro03_G10170	43489412	AT2G01750.1	ATMAP70-3 microtubule-associated protein	-0.411864	0.476656	4.34348	7.86464
Ro03_G10171	43484132	AT4G16400.1	#N/A	1.90541	0.000666865	37.317	4.11618
Ro03_G10173	43478736	AT5G28530.1	FRS10 FAR1-related sequence 10	0.00450496	0.983494	119.666	119.935
Ro03_G27921	43476223	AT3G09950.1	#N/A	0.437645	0.393164	20.0984	13.4828
Ro03_G10175	43468952	AT4G16410.1	#N/A	0.107108	0.662441	100.748	93.1655
Ro03_G10176	43463366	AT5G55600.1	#N/A	0.331095	0.144098	136.81	107.074
Ro03_G10177	43457716	AT4G16420.1	ADA2B homolog of yeast ADA2 2B	0.181783	0.135127	596.443	525.311
Ro03_G10178	43449151	AT2G35760.1	#N/A	0.755221	7.41e-10	691.11	407.014
Ro03_G10179	43443596	AT4G16440.1	GOLLUM Growth at different Oxygen Levels Infl	-0.525356	0.00207755	313.706	455.603
Ro03_G10180	43442546	AT4G16447.1	#N/A	0.96965	0.0604979	16.1358	6.48244
Ro03_G10181	43439979	#N/A	#N/A	0.628024	0.235974	21.1968	11.407
Ro03_G10182	43429170	AT3G63380.1	#N/A	0.754268	0.111289	22.5113	11.4194
Ro03_G10183	43425461	AT4G16450.1	#N/A	0.359232	0.0110399	502.598	391.04
Ro03_G33208	43420889	#N/A	#N/A	-0.735502	0.00336953	64.3796	110.829
Ro03_G10184	43418907	AT1G50600.1	SCL5 scarecrow-like 5	-0.556279	0.00225364	637.634	945.514
Ro03_G10185	43417343	AT4G16460.1	#N/A	0.578773	0.0948793	55.6305	36.0414
Ro03_G10186	43414173	#N/A	#N/A	0.334313	0.513668	13.9401	10.2226
Ro03_G10187	43391707	#N/A	#N/A	0.260444	0.549023	22.0961	17.7093
Ro03_G33210	43391463	#N/A	#N/A	0.428932	0.372921	19.3381	12.7746
Ro03_G10188	43386697	AT4G16470.1	#N/A	-0.506777	0.00711203	144.549	207.669
Ro03_G10189	43384500	#N/A	#N/A	-0.0567647	0.784674	152.846	159.611
Ro03_G33207	43382436	AT5G47520.1	AtRABA5a RAB GTPase homolog A5A	0.0553497	0.74828	246.843	237.11
Ro03_G10191	43381641	#N/A	#N/A	0.0962132	0.669777	117.902	110.369
Ro03_G10192	43371562	AT4G16480.1	ATINT4	-1.54866	1.05e-10	473.562	1458.5
Ro03_G10193	43368376	AT4G16490.1	#N/A	-0.501611	0.00139957	703.465	1000.31
Ro03_G10194	43357678	AT4G17280.1	#N/A	-0.741737	2.06e-08	970.173	1632.51
Ro03_G10195	43353896	AT3G02870.1	VTC4	0.223228	0.0511304	1021.74	874.465
Ro03_G33200	43349536	AT5G47540.1	#N/A	-0.0527816	0.667017	2060.06	2136.58
Ro03_G33201	43348624	AT5G47550.1	#N/A	-0.801551	0.00102855	84.4465	149.544
Ro03_G10197	43345371	AT5G47560.1	ATSDAT	-0.9425	7.51e-05	789.324	1564.42
Ro03_G10198	43336212	AT4G12560.1	CPR1 CONSTITUTIVE EXPRESSER OF PR GENES 1	0.0508413	0.731704	278.369	267.648
Ro03_G10199	43322131	AT4G12570.1	UPL5 ubiquitin protein ligase 5	-0.634308	8.44e-05	587.537	919.259
Ro03_G10200	43321706	#N/A	#N/A	0.859236	0.075656	5133.18	2378.54
Ro03_G10201	43317044	AT4G12590.1	#N/A	-0.054908	0.588502	2099	2180.58
Ro03_G10202	43315080	AT4G22370.1	#N/A	0.135451	0.807849	7.59939	6.64747
Ro03_G10203	43312136	AT4G22360.1	#N/A	0.00303649	0.984301	707.737	705.858
Ro03_G10204	43306481	AT5G20130.1	#N/A	0.276242	0.123803	242.641	200.193
Ro03_G33202	43304072	AT3G07880.1	SCN1 SUPERCENTIPEDE1	0.426705	0.0163695	184.736	136.733
Ro03_G10207	43298928	AT4G22285.1	#N/A	0.250382	0.0498955	762.203	638.914
Ro03_G10209	43292806	AT3G51970.1	ASAT1 acyl-CoA sterol acyl transferase 1	-0.700442	1.82e-06	478.287	784.359
Ro03_G10210	43290360	AT5G55290.1	#N/A	0.280664	0.106884	241.057	197.092
Ro03_G10211	43288429	AT1G12060.1	ATBAG5 BCL-2-associated athanogene 5	1.00416	0.00164938	56.3661	26.2679
Ro03_G10212	43284640	AT1G12050.1	AtFAH	0.632486	7.28e-05	3931.75	2512.83
Ro03_G10213	43273714	AT4G12610.1	ATRAP74	0.19954	0.0611088	1018.11	885.166
Ro03_G10214	43272389	#N/A	#N/A	0.0225488	0.87619	2619.5	2580.73
Ro03_G10216	43259684	AT4G22340.1	CDS2 cytidinediphosphate diacylglycerol syn	0.155471	0.180492	936.002	840.18
Ro03_G10217	43257394	AT4G22330.1	ATCES1	-0.250897	0.0423599	558.56	667.696
Ro03_G10218	43251364	AT1G12030.1	#N/A	-1.34606	0.0162743	11.0224	50.2239
Ro03_G33193	43246330	AT4G22320.1	#N/A	-0.015101	0.936637	159.1	160.424
Ro03_G10219	43238262	AT4G22320.1	#N/A	0.50965	0.147642	43.5301	29.2335
Ro03_G10220	43229366	AT2G47980.1	ATSCC3 SISTER-CHROMATID COHESION PROTEIN 3	0.606661	0.0179801	184.443	119.005
Ro03_G10221	43223305	#N/A	#N/A	0.071771	0.715853	260.947	247.689
Ro03_G33192	43195212	#N/A	#N/A	0.444708	0.417931	9.94393	6.12931
Ro03_G10224	43190811	AT4G22300.1	SOBER1 SUPPRESSOR OF AVRBST-ELICITED RESISTAN	0.473396	0.00435336	389.447	277.809
Ro03_G10225	43189093	AT1G12020.1	#N/A	-0.457774	0.032647	105.753	145.559
Ro03_G10227	43183024	AT1G62400.1	HT1 high leaf temperature 1	0.440936	0.202404	64.3225	45.0631
Ro03_G10229	43175153	AT4G22290.1	#N/A	0.38625	0.00423835	764.452	581.523
Ro03_G10230	43172990	AT4G05530.1	IBR1 indole-3-butyric acid response 1	-0.604369	0.000168219	821.689	1259.54
Ro03_G10231	43169808	AT4G05520.1	ATEHD2 EPS15 homology domain 2	0.901277	0.000894027	766.704	394.936
Ro03_G10238	43139415	AT4G22260.1	IM IMMUTANS	-0.430177	0.0545423	281.553	384.31
Ro03_G10239	43134574	AT2G32950.1	ATCOP1 ARABIDOPSIS THALIANA CONSTITUTIVE PHOT	-0.146703	0.317259	825.679	916.303
Ro03_G10240	43129765	AT1G62390.1	CLMP1 CLUMPED CHLOROPLASTS 1	-0.0704332	0.688469	657.846	692.853
Ro03_G10241	43127357	AT1G05010.1	ACO4 ethylene forming enzyme	-0.0656227	0.813136	476.108	498.858
Ro03_G10242	43121227	AT4G22250.1	#N/A	-0.808189	0.00671958	59.3221	107.488
Ro03_G10244	43115590	AT4G04020.1	FIB fibrillin	-0.504307	4.89e-05	567.498	810.772
Ro03_G10245	43108125	AT5G04690.1	#N/A	0.608724	0.153297	33.4669	19.7686
Ro03_G10250	43068501	AT1G11820.2	#N/A	1.78457	0.00183516	10.4452	0.969013
Ro03_G33179	43045123	#N/A	#N/A	0.738737	0.00399497	103.008	60.2545
Ro03_G10254	43036436	AT1G12000.1	#N/A	0.140763	0.270041	4390.68	3978.09
Ro03_G10255	43030935	AT4G22190.1	#N/A	-0.144751	0.478356	257.514	283.82
Ro03_G13519	43019459	AT4G22150.1	PUX3 plant UBX domain-containing protein 3	-0.357336	0.0289448	265.064	340.404
Ro03_G27849	42971236	#N/A	#N/A	0.989183	0.00470257	49.8395	23.0748
Ro03_G33187	42949487	#N/A	#N/A	0.653065	0.000241722	445.926	280.736
Ro03_G13515	42933035	AT1G62360.1	BUM BUMBERSHOOT	0.0447502	0.765466	2474.78	2397.11
Ro03_G13514	42925341	AT4G22140.1	EBS EARLY BOLTING IN SHORT DAYS	1.01925	1.92e-10	946.258	460.185
Ro03_G13513	42914258	AT1G80930.1	#N/A	0.127824	0.333142	438.773	401.913
Ro03_G13511	42904147	AT4G22130.1	SRF8 STRUBBELIG-receptor family 8	0.552279	0.000143943	1852.33	1254.26
Ro03_G13510	42897401	AT4G04320.1	#N/A	-1.05721	3.45e-05	246.962	534.501
Ro03_G13509	42896457	AT4G04330.1	AtRbcX1	0.967718	0.0143909	32.8117	15.2305
Ro03_G33188	42883860	AT4G22120.1	#N/A	0.306302	0.0218264	1097.84	883.54
Ro03_G13506	42877219	AT1G11950.1	#N/A	-0.833156	8.19e-06	539.619	979.457
Ro03_G13505	42866396	AT4G04350.1	EMB2369 EMBRYO DEFECTIVE 2369	0.574244	0.00681268	428.21	283.276
Ro03_G13503	42860740	AT1G11940.1	#N/A	-0.485867	0.004485	200.289	282.486
Ro03_G13504	42857685	AT4G04370.1	#N/A	0.463311	0.293663	19.2651	13.1255
Ro03_G33168	42855098	AT1G11930.1	#N/A	0.151085	0.320332	429.573	384.838
Ro03_G13500	42842349	#N/A	#N/A	0.398275	0.490643	3.52681	1.98396
Ro03_G13497	42826359	AT1G11915.1	#N/A	0.750676	0.0173919	57.1583	32.8232
Ro03_G13495	42815340	AT1G62300.1	ATWRKY6	-0.846164	0.0271419	266.418	521.482
Ro03_G13494	42808820	AT1G62290.1	#N/A	1.30571	8.42e-08	792.458	306.84
Ro03_G13493	42805724	AT5G55090.1	MAPKKK15 mitogen-activated protein kina	0.115407	0.690026	50.9944	46.69
Ro03_G13492	42791565	AT5G42570.1	#N/A	0.51888	0.0642167	99.8808	67.2649
Ro03_G13491	42784387	#N/A	#N/A	0.0123689	0.962189	133.631	131.058
Ro03_G13490	42778955	AT3G14400.1	UBP25 ubiquitin-specific protease 25	-0.538037	0.00143304	406.162	594.89
Ro03_G13489	42776636	AT2G41380.1	#N/A	-2.57349	2.31e-17	269.046	1852.18
Ro03_G20658	42774046	#N/A	#N/A	-0.0141199	0.980513	2.92398	2.84652
Ro03_G13487	42768545	AT4G04470.1	PMP22	-0.115718	0.474759	531.298	577.468
Ro03_G13485	42764206	#N/A	#N/A	-0.333246	0.483049	12.2115	16.5775
Ro03_G13484	42762228	AT1G11860.1	#N/A	0.757219	3.81e-09	1637.31	962.547
Ro03_G13483	42753073	AT2G02060.1	#N/A	0.0862428	0.812852	56.3484	53.1307
Ro03_G13482	42747684	AT4G22010.1	sks4 SKU5 similar 4	0.311414	0.0586478	1613.17	1295.34
Ro03_G13480	42736826	AT1G11820.2	#N/A	0.818392	2.94e-08	1212.98	682.528
Ro03_G13479	42732783	AT4G04610.1	APR	-1.80329	2.49e-11	1792.02	6752.88
Ro03_G33190	42728608	#N/A	#N/A	-0.148627	0.651673	61.3364	67.969
Ro03_G13476	42711102	#N/A	#N/A	0.265136	0.351362	88.7792	72.202
Ro03_G13475	42708235	AT3G44590.1	#N/A	0.102136	0.414849	1682.02	1566.71
Ro03_G33191	42703920	AT1G11840.1	ATGLX1 glyoxalase I homolog	0.822718	2.99e-20	6319.58	3560.72
Ro03_G13471	42694175	AT1G11790.1	ADT1 arogenate dehydratase 1	0.458124	0.000674842	971.894	703.415
Ro03_G13470	42688618	AT1G62050.1	#N/A	0.836661	2.62e-05	298.784	164.573
Ro03_G13469	42686849	#N/A	#N/A	0.524102	0.0114775	217.526	149.032
Ro03_G13468	42685279	AT2G05630.1	ATG8D	-0.240005	0.148024	648.197	767.482
Ro03_G13466	42679276	#N/A	#N/A	1.05399	0.0613657	5.73162	0.634829
Ro03_G13464	42674735	AT1G05170.1	#N/A	0.613667	0.00141529	205.318	131.857
Ro03_G13463	42654215	AT4G04630.1	#N/A	0.149687	0.757867	11.9303	10.4336
Ro03_G13462	42643702	AT1G11720.1	ATSS3 starch synthase 3	0.464057	0.0787798	199.851	141.81
Ro03_G13460	42639092	AT4G04640.1	ATPC1	0.430381	0.073587	770.65	563.947
Ro03_G13459	42630800	AT1G64570.1	DUO3 DUO POLLEN 3	0.168909	0.208013	385.819	342.44
Ro03_G13458	42618433	AT4G04670.1	#N/A	-0.84597	0.0910224	8.69725	19.7373
Ro03_G10601	42601228	AT4G04670.1	#N/A	-0.0171458	0.918611	419.173	426.066
Ro03_G10600	42596634	AT4G21960.1	PRXR1	1.68885	3.88e-17	28739	8585.86
Ro03_G33160	42586404	AT1G50700.1	CPK33 calcium-dependent protein kinase 33	0.352702	0.0130219	1184.66	924.9
Ro03_G10597	42582269	AT1G11700.1	#N/A	0.115995	0.558839	891.331	818.021
Ro03_G10593	42554251	AT1G50660.1	#N/A	0.0646576	0.85702	38.4755	36.7637
Ro03_G10592	42552559	#N/A	#N/A	-0.356355	0.511717	1.87862	4.14972
Ro03_G10591	42547409	AT1G61900.1	#N/A	-0.0993212	0.509897	728.3	782.923
Ro03_G33170	42534077	AT3G21690.1	#N/A	0.583548	0.053409	161.892	105.109
Ro03_G10588	42525605	AT3G21690.1	#N/A	0.991544	0.000888895	185.029	88.5647
Ro03_G10587	42522965	AT4G21903.1	#N/A	0.967309	0.00488375	155.945	74.4908
Ro03_G10585	42510567	AT2G33610.1	ATSWI3B switch subunit 3	-0.00681627	0.968416	443.925	447.413
Ro03_G10584	42507349	AT4G04770.1	ABC1 ATP binding cassette protein 1	0.0748867	0.586481	638.876	605.3
Ro03_G10583	42502433	AT5G52890.1	#N/A	-0.00952727	0.957002	283.455	287.194
Ro03_G10582	42500216	#N/A	#N/A	-0.410362	0.0717619	103.448	139.356
Ro03_G10580	42494378	AT1G11650.1	ATRBP45B	-0.322479	0.0113381	1471.8	1847.31
Ro03_G10579	42490724	AT4G21890.1	#N/A	0.482687	0.0018258	399.066	284.288
Ro03_G33171	42489427	#N/A	#N/A	-0.365296	0.377707	29.2359	39.8301
Ro03_G10577	42479573	AT4G21820.1	#N/A	0.92108	1.57e-05	294.557	152.136
Ro03_G10576	42468697	AT4G04860.1	DER2.2 DERLIN-2.2	-0.16011	0.129856	1661.84	1856.86
Ro03_G10575	42463712	AT4G21790.1	ATTOM1	0.199409	0.160208	1027.33	892.377
Ro03_G10574	42456174	AT1G61870.1	PPR336 pentatricopeptide repeat 336	0.0723677	0.70931	167.873	159.235
Ro03_G10572	42444667	#N/A	#N/A	-0.256895	0.0193463	718.7	860.159
Ro03_G10571	42440844	AT4G04870.1	CLS cardiolipin synthase	-0.0112451	0.941675	295.977	297.335
Ro03_G10570	42437730	AT4G21780.1	#N/A	0.326204	0.386334	36.1971	27.9091
Ro03_G10568	42429624	AT1G61850.1	#N/A	0.465531	0.00428202	537.569	387.87
Ro03_G10567	42418682	AT4G04880.1	#N/A	0.271265	0.0289875	670.655	554.993
Ro03_G10566	42415504	AT4G21770.1	#N/A	-0.721083	0.01275	84.17	146.136
Ro03_G10564	42407151	AT4G21760.1	BGLU47 beta-glucosidase 47	-0.326287	0.0569907	485.591	613.08
Ro03_G10563	42403331	AT1G49610.1	#N/A	0.307641	0.282218	89.8662	72.3418
Ro03_G10562	42394899	AT4G04885.1	PCFS4 PCF11P-similar protein 4	-0.378093	0.00101323	650.446	848.584
Ro03_G10561	42382521	AT4G21750.1	ATML1 MERISTEM LAYER 1	0.759706	0.000785158	714.822	413.616
Ro03_G10558	42364325	#N/A	#N/A	-1.57883	0.00602088	3.96024	32.2783
Ro03_G10557	42348598	AT2G33460.1	RIC1 ROP-interactive CRIB motif-containing	0.5438	0.0201273	111.143	74.6179
Ro03_G10556	42345231	AT1G11580.1	ATPMEPCRA	-0.621999	0.213548	50.7566	90.0679
Ro03_G10555	42343490	AT1G27970.1	NTF2B nuclear transport factor 2B	0.55115	0.104622	63.2571	41.3292
Ro03_G10553	42340311	AT1G61790.1	OST3/6 oligosaccharyltransferase subunit 3/6	-0.189943	0.0963138	890.333	1018.78
Ro03_G10552	42338160	AT4G21170.1	#N/A	-0.181568	0.583189	48.4513	55.5159
Ro03_G10551	42333300	AT1G11545.1	XTH8 xyloglucan endotransglucosylase/hydrol	1.51622	1.7e-12	185.745	62.5892
Ro03_G10550	42331245	AT1G61780.1	#N/A	-0.324796	0.0479428	451.126	567.231
Ro03_G10548	42320496	AT5G15170.1	TDP1 tyrosyl-DNA phosphodiesterase 1	0.726408	2.23e-06	567.089	338.447
Ro03_G10547	42317035	AT1G61770.1	#N/A	-0.19496	0.240037	727.115	833.391
Ro03_G10546	42309096	AT4G21200.1	ATGA2OX8 ARABIDOPSIS THALIANA GIBBERELL	1.18112	0.0190454	19.4647	6.29652
Ro03_G33153	42301944	AT4G21210.1	ATRP1 PPDK regulatory protein	-0.281552	0.282213	81.5813	99.7794
Ro03_G10544	42296996	AT4G21215.2	#N/A	-0.0266087	0.922859	145.399	147.411
Ro03_G10542	42282653	AT4G05220.1	#N/A	-0.569858	0.272517	6.55858	11.4004
Ro03_G10540	42276481	AT4G21220.1	AtLpxD2	0.138628	0.675662	55.8306	50.0465
Ro03_G10538	42253963	AT4G23180.1	CRK10 cysteine-rich RLK (RECEPTOR-like prote	-2.24712	1.57e-23	102.809	513.411
Ro03_G10536	42246184	AT4G23310.1	CRK23 cysteine-rich RLK (RECEPTOR-like prote	-1.20214	1.62e-05	55.9156	135.14
Ro03_G33230	42231937	AT4G23180.1	CRK10 cysteine-rich RLK (RECEPTOR-like prote	-0.58995	0.180879	15.4429	24.4341
Ro03_G33229	42230332	AT3G16030.1	CES101 CALLUS EXPRESSION OF RBCS 101	-2.03355	9.68e-10	36.833	168.935
Ro03_G10535	42224019	AT4G23230.1	CRK15 cysteine-rich RLK (RECEPTOR-like prote	-1.15274	1.07e-09	614.053	1399.37
Ro03_G10533	42217265	AT4G23180.1	CRK10 cysteine-rich RLK (RECEPTOR-like prote	1.91189	1.39e-09	120.36	28.2999
Ro03_G33231	42212591	#N/A	#N/A	1.62499	0.00499521	10.8827	0.923078
Ro03_G10532	42210868	#N/A	#N/A	1.94197	1.02e-10	319.147	74.6011
Ro03_G33227	42192114	AT4G23180.1	CRK10 cysteine-rich RLK (RECEPTOR-like prote	0.130992	0.474103	447.027	405.734
Ro03_G33228	42191404	AT1G61400.1	#N/A	2.32574	2.26e-13	168.494	28.7991
Ro03_G10530	42177482	AT1G61740.1	#N/A	1.05221	0.000124372	178.316	81.6222
Ro03_G10529	42174205	AT1G51070.1	bHLH115 basic Helix-Loop-Helix 115	-0.424065	6.53e-05	997.537	1342.22
Ro03_G33159	42171866	AT1G11530.1	ATCXXS1 C-terminal cysteine residue is changed	-1.73577	7.15e-11	102.784	371.154
Ro03_G10527	42166621	AT4G05190.1	ATK5 kinesin 5	0.948691	1.82e-07	771.162	393.332
Ro03_G10526	42163828	AT4G05180.1	PSBQ PHOTOSYSTEM II SUBUNIT Q	0.543975	0.00127885	2692.72	1831.15
Ro03_G10525	42160070	#N/A	#N/A	0.154444	0.309939	1442.91	1294.48
Ro03_G10524	42158724	AT3G20670.1	HTA13 histone H2A 13	0.340929	0.109039	614.333	481.327
Ro03_G10523	42157810	AT4G21310.1	#N/A	-0.518382	0.236004	15.233	23.2019
Ro03_G10522	42153887	AT4G21320.1	HSA32 HEAT-STRESS-ASSOCIATED 32	0.0451169	0.823123	247.733	240.151
Ro03_G10520	42148608	AT1G61720.1	BAN BANYULS	-0.0591098	0.816051	4437.26	4631.04
Ro03_G10519	42145584	AT5G54590.2	CRLK1 calcium/calmodulin-regulated receptor-	0.0721024	0.855322	27.1041	25.3863
Ro03_G10518	42132262	#N/A	#N/A	-0.525756	0.0579001	738.267	1089.5
Ro03_G10517	42124120	AT3G22104.1	#N/A	0.0819212	0.451239	1031.73	974.36
Ro03_G10516	42119008	AT1G61690.1	#N/A	-0.0690923	0.59337	632.215	664.124
Ro03_G10513	42094138	AT1G61680.1	ATTPS14 TERPENE SYNTHASE 14	0.610555	0.00253299	1537.83	994.028
Ro03_G10514	42092677	AT3G13160.1	#N/A	0.372124	0.332723	64.7212	48.5316
Ro03_G10511	42088767	AT5G54530.1	#N/A	-0.293683	0.274942	146.573	180.563
Ro03_G10510	42086884	AT1G11440.1	#N/A	0.275847	0.115028	388.611	318.844
Ro03_G10508	42073673	AT1G61660.1	#N/A	0.180233	0.330598	258.484	226.629
Ro03_G10507	42066965	AT5G54500.1	FQR1 flavodoxin-like quinone reductase 1	0.0786057	0.574778	914.779	864.349
Ro03_G10506	42062905	AT4G21350.1	B80	-0.56558	0.005582	137.248	206.731
Ro03_G33211	42041967	AT1G11340.1	#N/A	-0.175382	0.297429	192.684	217.586
Ro03_G33214	42028156	AT4G21390.1	B120	-0.17473	0.571542	46.8756	52.857
Ro03_G33213	41993639	AT4G11530.1	CRK34 cysteine-rich RLK (RECEPTOR-like prote	-0.815956	0.034358	40.7065	79.4049
Ro03_G33212	41977161	AT4G27300.1	#N/A	-1.18856	5.98e-09	139.464	328.974
Ro03_G33219	41967177	AT4G27300.1	#N/A	-1.17013	0.00115521	42.1107	103.839
Ro03_G33221	41963647	AT4G27300.1	#N/A	0.242267	0.424311	54.406	45.8613
Ro03_G33218	41950798	AT4G27300.1	#N/A	-0.491078	0.000249195	443.523	626.123
Ro03_G33216	41943230	AT1G61400.1	#N/A	-2.7304	4.1e-12	7.88057	76.0154
Ro03_G05884	41919111	AT4G21380.1	ARK3 receptor kinase 3	-0.76257	5.45e-05	1213.87	2090.4
Ro03_G33217	41917089	AT1G61500.1	#N/A	-3.56364	4.67e-33	55.4817	810.558
Ro03_G05887	41909389	AT4G21390.1	B120	-0.979774	9.57e-11	621.547	1238.77
Ro03_G33224	41905691	AT2G46600.1	#N/A	0.0422169	0.936958	9.29608	9.08884
Ro03_G33220	41890031	AT2G46600.1	#N/A	0.414696	0.411097	18.0367	12.0229
Ro03_G33222	41884892	AT4G27280.1	#N/A	0.252825	0.421434	105.414	86.9888
Ro03_G33223	41881158	AT4G27280.1	#N/A	-0.375063	0.0924079	240.327	315.366
Ro03_G05889	41873811	AT4G27310.1	BBX28 B-box domain protein 28	-0.427576	0.121979	104.126	142.329
Ro03_G05890	41870187	AT1G11360.1	#N/A	0.201243	0.135243	436.632	378.447
Ro03_G05891	41867343	AT1G61620.1	#N/A	-0.379098	0.00549214	691.452	902.047
Ro03_G05892	41863617	AT1G11380.1	#N/A	0.153713	0.426155	603.112	540.025
Ro03_G05893	41860431	AT1G79180.1	ATMYB63 MYB DOMAIN PROTEIN 63	-0.457074	0.420476	3.52681	6.02504
Ro03_G33165	41855704	AT5G45460.1	#N/A	-0.225964	0.351944	329.259	389.331
Ro03_G05896	41849214	AT5G45540.1	#N/A	-0.238758	0.262163	371.682	442.071
Ro03_G05897	41846012	AT5G45500.1	#N/A	-0.360773	0.446918	61.917	86.021
Ro03_G33162	41838198	AT4G05200.1	CRK25 cysteine-rich RLK (RECEPTOR-like prote	-0.618678	0.00550923	159.512	250.829
Ro03_G33166	41835157	AT4G11470.1	CRK31 cysteine-rich RLK (RECEPTOR-like prote	-2.16198	1.12e-05	3.70873	28.3354
Ro03_G05898	41824449	#N/A	#N/A	2.28117	5.22e-05	16.4512	0.923078
Ro03_G33163	41822281	AT1G11410.1	#N/A	0.526816	0.131595	87.2765	57.9787
Ro03_G33161	41816368	AT4G23280.1	CRK20 cysteine-rich RLK (RECEPTOR-like prote	-0.0400157	0.855282	109.371	111.911
Ro03_G05899	41811999	AT4G03270.1	CYCD6;1 Cyclin D6;1	0.69695	0.000603383	471.07	285.736
Ro03_G05900	41804351	AT4G05150.1	#N/A	0.370363	0.0259936	317.586	243.934
Ro03_G05901	41791404	AT4G05120.1	ATENT3	0.144436	0.458352	193.368	173.405
Ro03_G05903	41778451	AT4G21430.1	B160	0.390924	0.00590716	338.938	257.257
Ro03_G05904	41771180	AT1G11390.1	#N/A	-0.466673	0.00743541	226.65	318.147
Ro03_G33138	41761450	AT4G21440.1	ATM4 A. THALIANA MYB 4	0.654144	0.235122	19.3838	9.71322
Ro03_G33137	41754858	AT4G05090.1	#N/A	-0.757085	0.00380333	69.5843	121.633
Ro03_G05909	41753325	AT4G05090.1	#N/A	-0.105095	0.823052	22.2667	24.8142
Ro03_G05910	41750406	AT4G21445.1	#N/A	0.770071	0.170341	12.3387	5.1479
Ro03_G05911	41746759	AT4G21450.1	#N/A	-0.273633	0.0837713	788.436	956.051
Ro03_G05912	41745361	#N/A	#N/A	-2.78036	1.41e-06	0	24.0608
Ro03_G05913	41739332	#N/A	#N/A	3.81131	7.17e-12	50.5381	0
Ro03_G05915	41708964	AT1G11260.1	ATSTP1 SUGAR TRANSPORTER 1	-0.322821	0.15093	591.62	747.979
Ro03_G05918	41693136	AT1G61350.1	#N/A	0.232443	0.124034	349.433	296.038
Ro03_G05919	41682743	AT4G27360.1	#N/A	0.963915	0.021654	31.0101	13.9004
Ro03_G05920	41677555	AT2G20800.1	NDB4 NAD(P)H dehydrogenase B4	0.000887126	0.997898	240.769	241.041
Ro03_G05921	41672737	#N/A	#N/A	-0.220692	0.510082	50.8478	60.6067
Ro03_G05922	41667618	#N/A	#N/A	-0.201803	0.48903	107.454	124.588
Ro03_G05923	41665923	AT1G61340.1	AtFBS1	-0.404384	0.283435	22.1469	30.4465
Ro03_G33152	41637009	AT4G21520.1	#N/A	0.115943	0.28104	724.517	668.511
Ro03_G05925	41619588	AT4G21530.1	APC4 anaphase promoting complex 4	-0.350523	0.218358	109.086	143.151
Ro03_G33151	41613239	AT2G18750.1	#N/A	-0.509744	0.00781751	1790.97	2577.16
Ro03_G05928	41610766	AT1G11240.1	#N/A	-0.235048	0.0939686	392.205	463.559
Ro03_G05929	41607076	AT4G21540.1	SPHK1 sphingosine kinase 1	-0.409819	0.0660719	401.76	538.424
Ro03_G05930	41595233	AT2G30470.1	HSI2 high-level expression of sugar-inducib	-0.534187	0.000292407	952.235	1384.88
Ro03_G05931	41591241	AT1G61290.1	ATSYP124	0.209451	0.64552	20.7194	17.0162
Ro03_G05933	41589608	AT4G21560.1	VPS28 vacuolar protein sorting 28	-0.368395	0.0263799	699.222	906.841
Ro03_G05932	41583409	AT5G28740.1	#N/A	-0.0710953	0.527503	807.826	850.171
Ro03_G05934	41579423	AT1G61260.1	#N/A	-0.940912	0.00132144	58.7095	115.967
Ro03_G05935	41571021	AT5G54310.1	AGD5 ARF-GAP domain 5	-0.600317	0.0341435	197.165	308.626
Ro03_G05939	41557049	AT1G11200.1	#N/A	0.255569	0.12736	346.635	289.753
Ro03_G05940	41550661	AT5G20710.1	BGAL7 beta-galactosidase 7	0.858171	7.26e-07	661.266	359.113
Ro03_G33147	41548392	AT4G21580.1	#N/A	-0.0986247	0.696285	203.797	219.249
Ro03_G33148	41544805	AT4G21580.1	#N/A	0.181145	0.180975	949.199	834.833
Ro03_G05941	41537979	AT1G11190.1	BFN1 bifunctional nuclease i	0.167587	0.288254	342.223	304.69
Ro03_G05943	41532846	AT1G07180.1	ATNDI1 ARABIDOPSIS THALIANA INTERNAL NON-PHOS	-0.205984	0.699146	25.1189	30.9768
Ro03_G05945	41520568	#N/A	#N/A	1.50746	8.89e-07	129.131	41.8637
Ro03_G05946	41518570	#N/A	#N/A	-0.707421	0.00505925	166.83	282.017
Ro03_G05948	41510897	AT5G54390.1	AHL HAL2-like	-0.0524487	0.75182	203.569	210.923
Ro03_G05949	41508073	AT4G21620.1	#N/A	0.512604	0.0143061	316.021	219.014
Ro03_G05952	41491005	AT4G21530.1	APC4 anaphase promoting complex 4	0.0679633	0.889228	13.7838	12.8183
Ro03_G05953	41489677	AT2G24300.1	#N/A	-0.489026	0.396526	2.2744	4.78455
Ro03_G06443	41480971	AT4G21470.1	ATFMN/FHY riboflavin kinase/FMN hydrolas	0.0639737	0.900136	15.922	15.3122
Ro03_G06446	41464231	AT1G61250.1	AtSCAMP1	-0.312423	0.0209871	2002.85	2495.27
Ro03_G06447	41458079	AT1G61240.1	#N/A	-0.277241	0.0552723	267.609	324.218
Ro03_G06448	41452410	AT1G61215.1	BRD4 bromodomain 4	-0.638974	0.00109436	112.796	177.537
Ro03_G06450	41437919	AT1G61210.1	DWA3 DWD hypersensitive to ABA 3	-0.00318635	0.980553	661.013	661.258
Ro03_G06454	41410645	AT4G03390.1	SRF3 STRUBBELIG-receptor family 3	-0.0584745	0.733893	688.876	720.123
Ro03_G06456	41403921	AT1G61170.1	#N/A	0.812574	0.000848679	404.491	224.619
Ro03_G06457	41397911	AT1G11120.2	#N/A	0.707236	1.06e-05	338.495	206.155
Ro03_G06459	41392582	#N/A	#N/A	0.73662	0.201563	5.95576	1.83157
Ro03_G06460	41388107	#N/A	#N/A	0.268798	0.29542	128.401	106.264
Ro03_G06461	41384257	AT1G61150.1	#N/A	-0.124619	0.287109	950.125	1035.48
Ro03_G33130	41371860	AT1G50410.1	#N/A	-0.456863	0.000368883	1118.63	1538.7
Ro03_G06463	41371272	AT1G11090.1	#N/A	0.280275	0.37168	62.396	50.1065
Ro03_G33131	41356243	AT4G15100.1	scpl30 serine carboxypeptidase-like 30	-0.32477	0.494263	18.2688	24.5576
Ro03_G06466	41350551	AT3G15510.1	ANAC056 Arabidopsis NAC domain containing prot	-0.254097	0.6568	8.70809	11.8352
Ro03_G06468	41326723	AT4G04980.1	#N/A	-0.00560083	0.961104	562.09	564.632
Ro03_G06469	41310137	#N/A	#N/A	-0.646714	0.262586	669.998	1789.31
Ro03_G06471	41286201	#N/A	#N/A	-1.78329	0.00191672	105	1045.96
Ro03_G06472	41283159	#N/A	#N/A	-0.504788	0.253678	52.5143	79.7728
Ro03_G06473	41281858	#N/A	#N/A	-0.799585	0.00571982	303.639	548.133
Ro03_G06474	41278650	AT1G61065.1	#N/A	-0.111202	0.520758	413.392	446.275
Ro03_G06475	41276649	AT1G28310.1	#N/A	0.244755	0.444526	288.892	238.698
Ro03_G33129	41267773	AT4G21660.1	#N/A	-0.213943	0.0557728	1360.96	1578.76
Ro03_G06477	41263846	AT2G20780.1	#N/A	0.934536	1.83e-06	393.832	201.231
Ro03_G06478	41260302	AT5G01250.1	#N/A	0.90431	0.00485462	120.399	60.7175
Ro03_G06479	41249118	AT4G15955.1	#N/A	-1.09442	0.000154125	723.479	1633.98
Ro03_G06480	41243021	AT1G11060.1	#N/A	-0.0996489	0.312899	1132.88	1215.25
Ro03_G06483	41229331	#N/A	#N/A	0.0475896	0.933051	4.27334	4.11618
Ro03_G06485	41204999	AT4G21670.1	ATCPL1 C-TERMINAL DOMAIN PHOSPHATASE-LIKE 1	0.202431	0.0706918	946.222	820.897
Ro03_G06486	41201677	AT2G20760.1	#N/A	-0.0516731	0.570971	2069.02	2144.51
Ro03_G06487	41198245	AT3G14840.2	#N/A	-0.170001	0.26549	301.89	340.275
Ro03_G06488	41184945	AT4G04920.1	AtSFR6	-0.15684	0.0986275	1449.45	1617.12
Ro03_G06489	41170047	AT2G47960.1	#N/A	-0.0820509	0.571581	360.969	381.977
Ro03_G06490	41168770	AT4G27450.1	#N/A	-1.05033	0.0603544	134.753	1183.27
Ro03_G06491	41162320	AT4G36690.1	ATU2AF65A	-0.239124	0.0423954	1407.06	1664.88
Ro03_G06492	41156590	AT5G53750.1	#N/A	0.832705	2.4e-05	305.404	168.888
Ro03_G06493	41153546	#N/A	#N/A	-0.336967	0.0716406	184.969	233.401
Ro03_G06494	41146793	AT4G04930.1	DES-1-LIKE	0.129706	0.389213	423.419	385.544
Ro03_G06495	41145231	AT2G20740.1	#N/A	0.122187	0.508226	335.397	308.387
Ro03_G06496	41139765	AT4G17020.1	#N/A	0.0691913	0.612988	492.222	467.326
Ro03_G06497	41136567	AT4G21720.1	#N/A	0.204542	0.372032	105.628	90.4065
Ro03_G06498	41129246	AT4G04955.1	ALN allantoinase	-0.112013	0.328425	708.349	767.791
Ro03_G06499	41123016	AT1G65070.1	#N/A	0.210164	0.340211	150.5	128.626
Ro03_G06501	41111026	AT4G04950.1	AtGRXS17 Arabidopsis thaliana monothiol	0.0658052	0.502539	1750.95	1671.64
Ro03_G06504	41100107	#N/A	#N/A	-1.38639	0.0131906	3.58385	17.3525
Ro03_G06505	41092782	AT4G27470.1	ATRMA3	-0.13466	0.53355	527.272	578.678
Ro03_G06506	41085863	AT2G33793.1	#N/A	0.156362	0.623639	56.5742	49.7349
Ro03_G06507	41083519	AT4G21610.1	LOL2 lsd one like 2	0.189999	0.26923	202.691	176.778
Ro03_G06508	41077793	AT3G45620.1	#N/A	-0.862093	0.0941095	12.7362	29.4631
Ro03_G06509	41067813	AT4G21710.1	EMB1989 EMBRYO DEFECTIVE 1989	-0.14176	0.318214	2153.15	2381.67
Ro03_G06511	41061932	AT3G45620.1	#N/A	0.249547	0.631349	15.6949	11.8974
Ro03_G06512	41057325	AT1G53000.1	AtCKS	0.491224	0.0661328	108.209	74.954
Ro03_G06513	41055402	AT2G33760.1	#N/A	0.290157	0.600659	6.63271	4.81371
Ro03_G33142	41047931	AT4G04970.1	ATGSL01 GLUCAN SYNTHASE LIKE 1	0.0970443	0.434905	828.197	773.739
Ro03_G06515	41041028	AT4G21700.1	#N/A	-0.186017	0.333262	147.524	169.127
Ro03_G33141	41036439	AT2G33770.1	ATUBC24 UBIQUITIN-CONJUGATING ENZYME 24	-1.0029	0.000673033	192.233	407.041
Ro03_G06517	41033977	#N/A	#N/A	-0.573413	0.161329	25.3606	40.5294
Ro03_G06518	41024783	#N/A	#N/A	-0.124309	0.661781	85.3323	94.4891
Ro03_G33145	41014668	AT4G04910.1	NSF N-ethylmaleimide sensitive factor	0.168653	0.571592	61.7185	54.3814
Ro03_G33146	41004809	AT4G04910.1	NSF N-ethylmaleimide sensitive factor	0.067193	0.548438	803.288	765.424
Ro03_G33144	41001591	AT1G17420.1	ATLOX3 Arabidopsis thaliana lipoxygenase 3	0.748732	0.0379427	389.866	218.136
Ro03_G33143	40989186	AT1G72520.1	ATLOX4 Arabidopsis thaliana lipoxygenase 4	0.576073	0.0819495	235.633	152.373
Ro03_G06520	40988244	AT1G53035.1	#N/A	-0.644114	9.22e-06	257.932	404.733
Ro03_G06521	40983105	AT1G28240.1	#N/A	-0.372006	0.0100601	316.233	411.867
Ro03_G06522	40967538	AT4G04960.1	#N/A	-1.19373	0.00021079	29.3505	73.1689
Ro03_G06523	40961537	AT4G32480.1	#N/A	-1.4113	0.000428727	125.402	391.818
Ro03_G06524	40951562	AT5G58950.1	#N/A	-0.869306	5.15e-06	1002.41	1863.37
Ro03_G06525	40940392	AT4G20970.1	#N/A	-0.129168	0.63078	195.244	214.68
Ro03_G06526	40935685	AT4G20980.1	#N/A	-0.176103	0.203428	1848.44	2093.63
Ro03_G06527	40931561	AT2G34700.1	#N/A	1.28935	3.91e-24	7142.08	2890.35
Ro03_G06529	40924724	AT1G28280.1	#N/A	0.223534	0.234436	385.93	329.18
Ro03_G06532	40909058	AT1G28260.1	#N/A	-0.372991	0.0524254	713.597	929.538
Ro03_G06533	40907059	AT1G28250.1	#N/A	0.284713	0.213474	115.233	93.7271
Ro03_G06534	40900054	AT2G32700.1	LUH LEUNIG_homolog	0.16391	0.761187	3.33633	2.36408
Ro03_G06535	40898308	AT2G33800.1	EMB3113 EMBRYO DEFECTIVE 3113	0.784409	2.46e-06	323.719	185.265
Ro03_G06536	40879263	#N/A	#N/A	1.02415	0.0157114	147.633	63.0617
Ro03_G06538	40873686	AT5G60850.1	OBP4 OBF binding protein 4	-0.72522	0.0433206	30.0896	52.3605
Ro03_G06539	40864679	AT1G28310.1	#N/A	0.196458	0.306524	460.273	400.13
Ro03_G33114	40852903	AT2G33810.1	SPL3 squamosa promoter binding protein-like	0.966339	0.000288716	1080.65	531.809
Ro03_G06540	40849799	AT2G33820.1	ATMBAC1	-0.0351652	0.842754	207.017	212.246
Ro03_G06542	40843346	AT1G28320.1	DEG15 degradation of periplasmic proteins 15	-0.143213	0.321046	642.577	713.005
Ro03_G06543	40837126	AT5G44280.1	ATRING1A ARABIDOPSIS THALIANA RING 1A	-0.243936	0.185848	183.704	219.16
Ro03_G06544	40834857	AT1G28330.1	AtDRM1	-0.456705	0.00845063	6330.31	8752.49
Ro03_G06546	40826442	AT3G18640.1	#N/A	-0.313668	0.0580693	258.059	322.814
Ro03_G33113	40806416	AT1G28340.1	AtRLP4 receptor like protein 4	0.298266	0.606204	3.77432	2.55827
Ro03_G06547	40787837	AT1G28340.1	AtRLP4 receptor like protein 4	0.366552	0.185862	90.5243	68.6918
Ro03_G06548	40784447	AT1G28360.1	ATERF12 ERF DOMAIN PROTEIN 12	-0.655625	0.000565248	318.913	508.143
Ro03_G06549	40777846	AT5G53940.1	#N/A	0.0425462	0.818872	241.018	232.779
Ro03_G06550	40773657	AT5G44210.1	ATERF-9 ERF DOMAIN PROTEIN- 9	-0.331733	0.00207111	886.328	1117.37
Ro03_G06551	40763622	AT1G28380.1	NSL1 necrotic spotted lesions 1	-0.532928	0.00759988	475.685	696.285
Ro03_G06552	40760670	AT4G02750.1	#N/A	0.0455205	0.900554	35.3211	34.1765
Ro03_G33112	40758836	#N/A	#N/A	0.247848	0.0892547	401.43	336.425
Ro03_G06554	40754832	#N/A	#N/A	-0.427644	0.0119714	616.574	835.275
Ro03_G06556	40747188	AT2G33847.1	#N/A	0.37428	0.0948759	152.683	117.004
Ro03_G06557	40744095	#N/A	#N/A	1.10053	0.00604816	44.0953	17.9665
Ro03_G06558	40734752	AT2G33850.1	#N/A	1.64899	7.71e-31	3626.01	1135.68
Ro03_G06559	40731828	AT2G33855.1	#N/A	0.451292	0.0915642	86.8498	61.6851
Ro03_G06560	40727824	AT1G28410.1	#N/A	-0.681041	0.000177879	153.851	247.883
Ro03_G06561	40719276	AT3G29320.1	PHS1 alpha-glucan phosphorylase 1	1.26699	1.66e-10	311.784	126.272
Ro03_G06562	40716149	AT2G20560.1	#N/A	-0.260804	0.187879	245.003	294.237
Ro03_G06563	40694934	AT1G28420.1	HB-1 homeobox-1	-0.0661097	0.536366	1868.07	1956.19
Ro03_G06564	40690400	AT5G46110.4	APE2 ACCLIMATION OF PHOTOSYNTHESIS TO ENVI	0.898203	1.03e-09	2336.05	1240.61
Ro03_G06565	40687399	AT5G46100.1	#N/A	-0.274531	0.438655	27.4634	34.2161
Ro03_G06566	40686106	AT5G46090.1	#N/A	0.796626	0.0588269	31.7578	16.6069
Ro03_G05168	40653697	AT1G28440.1	HSL1 HAESA-like 1	0.119532	0.387762	981.663	900.736
Ro03_G05169	40647025	AT1G28470.1	ANAC010 NAC domain containing protein 10	0.899184	0.00405034	180.094	91.6615
Ro03_G05171	40637837	AT5G46070.1	#N/A	-0.0631043	0.627773	1038.99	1088.03
Ro03_G05172	40635356	AT5G08290.1	YLS8 YELLOW-LEAF-SPECIFIC GENE 8	0.0252464	0.796919	1993.72	1958.36
Ro03_G05173	40631857	AT1G28480.1	GRX480	0.949192	0.000128265	398.487	199.437
Ro03_G05175	40618310	AT2G33860.1	ARF3 AUXIN RESPONSE TRANSCRIPTION FACTOR 3	0.458845	0.0107624	1578.53	1139.62
Ro03_G05177	40598655	AT5G46060.1	#N/A	-1.07503	0.0506764	5.80749	18.2027
Ro03_G05179	40596439	#N/A	#N/A	0.611399	0.227386	21.3599	12.0229
Ro03_G05180	40590289	AT1G09200.1	H3.1 histone 3.1	0.793213	1.03e-06	2314.85	1321.54
Ro03_G05181	40588399	AT1G28510.1	#N/A	-0.343482	0.0454508	185.994	236.201
Ro03_G05182	40584835	AT1G28520.1	ATVOZ1 VASCULAR PLANT ONE ZINC FINGER PROTEIN	-0.517676	0.0013797	1610.63	2321.44
Ro03_G05184	40577867	AT1G28530.2	#N/A	0.112937	0.552749	314.889	289.986
Ro03_G05185	40570252	AT5G54010.1	#N/A	0.43101	0.0441285	178.984	131.533
Ro03_G05186	40566966	AT5G46020.1	#N/A	0.26759	0.0766143	410.688	341.174
Ro03_G05187	40558533	AT5G60860.1	AtRABA1f RAB GTPase homolog A1F	-0.42935	0.00250044	690.993	936.289
Ro03_G05189	40544233	AT3G23220.1	ESE1 ethylene and salt inducible 1	-1.01367	0.0396128	23.441	59.5193
Ro03_G05192	40531316	AT5G45950.1	#N/A	-1.88259	0.000204787	4.15301	25.242
Ro03_G05193	40524422	AT4G18470.1	SNI1 SUPPRESSOR OF NPR1-1, INDUCIBLE 1	1.00704	7.94e-07	238.591	115.861
Ro03_G05194	40522923	AT4G18460.1	#N/A	0.0553611	0.784536	129.272	124.533
Ro03_G05195	40520821	AT2G34060.1	#N/A	0.158764	0.627333	72.4534	63.1426
Ro03_G05196	40505897	AT2G29100.1	ATGLR2.9 glutamate receptor 2.9	-0.911615	1.36e-06	117.926	224.972
Ro03_G05198	40496166	AT2G34040.1	#N/A	-0.0609931	0.577376	1477.62	1543.47
Ro03_G05199	40492395	AT3G61180.1	#N/A	-0.267704	0.0918276	320.273	385.861
Ro03_G05201	40484216	AT1G75660.1	AtXRN3 5'-3' EXORIBONUCLEASE 3	0.0821239	0.729559	114.246	106.94
Ro03_G05200	40482598	AT1G42540.1	ATGLR3.3	-0.143031	0.795956	14.3673	16.8305
Ro03_G05204	40468502	AT4G18465.1	#N/A	0.184041	0.164171	702.02	614.975
Ro03_G05205	40463992	#N/A	#N/A	-1.18219	0.0218317	15.0968	47.5861
Ro03_G05206	40455830	AT2G33990.1	iqd9 IQ-domain 9	-0.138257	0.448549	429.816	473.381
Ro03_G05207	40453779	AT2G31070.1	TCP10 TCP domain protein 10	-0.443766	0.211776	32.8602	47.1496
Ro03_G05208	40446212	AT1G28960.1	ATNUDT15 ARABIDOPSIS THALIANA NUDIX HYD	0.196332	0.145438	1210.03	1051.72
Ro03_G05209	40443973	AT4G18480.1	CH-42 CHLORINA 42	0.327642	0.0758553	803.498	636.892
Ro03_G05213	40434940	AT1G28680.1	#N/A	0.553111	0.0151448	536.573	358.685
Ro03_G05214	40428114	AT4G18490.1	#N/A	0.987347	7.22e-06	313.623	154.452
Ro03_G05218	40406109	AT5G45920.1	#N/A	-0.351824	0.12931	109.016	141.765
Ro03_G05219	40401132	AT1G28690.1	#N/A	-0.126044	0.792791	15.6956	18.1522
Ro03_G33107	40399968	AT2G31090.1	#N/A	-2.20508	9.54e-07	10.0535	67.8797
Ro03_G33106	40392129	AT4G33070.1	AtPDC1	-1.53753	2.83e-15	306.776	924.194
Ro03_G33098	40381480	AT1G28640.1	#N/A	0.549723	0.000489844	311.265	211.657
Ro03_G05224	40379216	AT2G31100.1	#N/A	-0.322167	0.543556	10.3392	14.2593
Ro03_G05225	40368430	AT3G25690.1	AtCHUP1 Arabidopsis thaliana CHLOROPLAST UNUSU	0.639814	3.63e-05	989.477	628.088
Ro03_G33101	40365011	AT1G29040.1	#N/A	0.559563	0.00124701	270.8	182.055
Ro03_G05228	40355072	AT1G29070.1	#N/A	0.545175	0.0115148	229.378	155.299
Ro03_G05229	40353829	AT2G27420.1	#N/A	0.133637	0.747922	55.9066	50.7895
Ro03_G05230	40332990	AT2G34090.1	MEE18 maternal effect embryo arrest 18	0.712797	0.000265409	302.566	182.075
Ro03_G33095	40330022	#N/A	#N/A	0.208324	0.625315	26.5748	22.3899
Ro03_G05233	40322763	AT2G41130.1	#N/A	-0.374238	0.253504	81.8363	110.344
Ro03_G05234	40317522	AT5G45900.1	APG7 AUTOPHAGY 7	-0.38876	0.00578928	403.814	530.205
Ro03_G05235	40309361	AT2G27430.1	#N/A	-0.21724	0.675026	13.6288	16.9994
Ro03_G05236	40307109	AT5G13480.1	FY	0.840557	0.144853	5.85824	1.52874
Ro03_G05237	40303348	AT3G15010.1	#N/A	-0.562744	7.48e-06	467.326	694.869
Ro03_G05238	40299394	AT4G35540.1	PTF2 Pollen-expressed Transcription Factor	-0.715901	0.000493683	92.387	154.888
Ro03_G05240	40294594	#N/A	#N/A	0.54036	0.291717	28.267	16.9994
Ro03_G05241	40289523	AT1G29120.1	#N/A	0.143686	0.43521	525.12	473.394
Ro03_G05242	40283985	AT1G26480.1	GF14 IOTA	0.467855	2.65e-06	3740.61	2697.52
Ro03_G05244	40273977	AT5G23300.1	PYRD pyrimidine d	-0.100187	0.427548	449.041	482.549
Ro03_G05245	40272680	AT1G29160.1	#N/A	0.0722647	0.867841	21.4996	20.2866
Ro03_G05246	40263699	AT2G34150.2	ATRANGAP2	-0.0729313	0.596805	926.514	974.199
Ro03_G05247	40250950	AT2G42610.1	LSH10 LIGHT SENSITIVE HYPOCOTYLS 10	0.500248	0.140611	219.632	149.125
Ro03_G05248	40243193	AT3G11100.1	#N/A	0.0142203	0.924095	354.419	349.196
Ro03_G05250	40235328	AT1G29195.1	#N/A	1.00398	0.00239879	371.294	172.29
Ro03_G05253	40224007	AT1G29260.1	ATPEX7 ARABIDOPSIS PEROXIN 7	-0.317206	0.204596	166.821	207.991
Ro03_G05254	40221423	AT2G26040.1	PYL2 PYR1-like 2	-0.968027	0.0771321	7.79216	21.3812
Ro03_G05255	40217782	AT5G45870.1	PYL12 PYR1-like 12	-1.4245	9.07e-10	341.444	954.224
Ro03_G05256	40209990	AT1G20850.1	XCP2 xylem cysteine peptidase 2	0.24897	0.0518674	9533.23	8003.61
Ro03_G05257	40204210	AT1G29240.1	#N/A	0.333868	0.039713	794.084	624.936
Ro03_G05259	40200767	AT2G38300.1	#N/A	0.0748346	0.89163	12.4259	11.1916
Ro03_G05260	40185256	AT5G45840.2	#N/A	0.235649	0.0885931	735.325	624.23
Ro03_G05261	40183923	AT4G18650.1	#N/A	-0.733802	0.204343	2.13468	5.90813
Ro03_G05263	40177398	AT5G45820.1	CIPK20 CBL-interacting protein kinase 20	0.510073	0.0381765	111.136	76.6796
Ro03_G05264	40173355	AT4G18700.1	ATWL4 WPL4-LIKE 4	-0.325444	0.0419699	841.344	1059.3
Ro03_G05265	40162221	AT3G11710.1	ATKRS-1 lysyl-tRNA synthetase 1	-0.0107273	0.984701	31.8309	32.437
Ro03_G05266	40157260	AT5G45800.1	MEE62 maternal effect embryo arrest 62	-1.1108	3.24e-11	261.874	574.725
Ro03_G05267	40137205	AT1G29220.1	#N/A	-0.220331	0.0591277	665.133	774.908
Ro03_G33119	40134802	#N/A	#N/A	0.227257	0.689852	5.18983	3.92199
Ro03_G05268	40129161	AT2G34190.1	#N/A	0.737127	1.42e-06	893.022	531.891
Ro03_G05269	40125936	AT1G29200.1	#N/A	0.322918	0.290406	106.278	83.4083
Ro03_G33118	40124037	AT3G47580.1	#N/A	0.0395942	0.903415	40.9278	39.8258
Ro03_G33116	40121611	AT5G62230.1	ERL1 ERECTA-like 1	-0.252237	0.408911	154.901	187.594
Ro03_G05270	40114160	AT4G18710.1	ATSK21 SHAGGY-LIKE KINASE 21	-0.341211	0.00517212	3839.34	4874.79
Ro03_G05271	40109025	AT5G45780.1	#N/A	-0.289798	0.157775	414.747	510.057
Ro03_G05272	40103968	AT2G34200.1	#N/A	-1.72175	1.54e-18	341.121	1167.04
Ro03_G05273	40100622	AT2G42740.1	RPL16A ribosomal protein large subunit 16A	0.000351465	0.997866	5556.13	5556.69
Ro03_G05274	40098604	AT1G06190.1	RHON1 Rho-N 1	0.0466446	0.808911	148.224	143.755
Ro03_G33117	40095113	AT4G18750.1	DOT4 DEFECTIVELY ORGANIZED TRIBUTARIES 4	0.297416	0.446729	25.8323	20.4202
Ro03_G05276	40093090	AT4G18760.1	AtRLP51 receptor like protein 51	0.203969	0.185931	278.801	242.193
Ro03_G05277	40083198	AT4G18780.1	ATCESA8 CELLULOSE SYNTHASE 8	0.273484	0.332764	998.899	815.8
Ro03_G33074	40070375	AT4G05530.1	IBR1 indole-3-butyric acid response 1	-0.0472415	0.780352	1351.37	1394.41
Ro03_G05280	40066332	#N/A	#N/A	0.571626	0.015429	330.106	218.218
Ro03_G05281	40063744	AT2G42760.1	#N/A	-0.306756	0.289792	42.0639	52.9302
Ro03_G05284	40029967	AT1G29270.1	#N/A	-0.863311	0.0140501	47.4619	94.16
Ro03_G05285	40024222	AT1G29280.1	ATWRKY65 WRKY DNA-BINDING PROTEIN 65	-0.719951	0.0333954	106.001	184.166
Ro03_G05286	40016744	AT5G45750.1	AtRABA1c RAB GTPase homolog A1C	-0.0385186	0.780913	687.615	707.984
Ro03_G05287	40011186	#N/A	#N/A	0.671634	0.22904	9.56298	4.48172
Ro03_G05288	40005860	AT4G18810.1	#N/A	0.906411	2.45e-07	851.407	446.61
Ro03_G05290	39997432	AT1G29290.1	#N/A	-1.4782	7.98e-05	18.2882	57.5793
Ro03_G33075	39987762	AT3G47090.1	#N/A	1.97741	0.000463075	14.7465	1.30101
Ro03_G05291	39975613	AT2G31810.1	#N/A	0.204056	0.118699	1184.06	1028.27
Ro03_G05293	39966409	#N/A	#N/A	0.00124846	0.997462	26.4813	27.0281
Ro03_G33090	39963049	AT1G06410.1	ATTPS7 trehalose-phosphatase/synthase 7	-0.492933	8.48e-06	888.593	1254.52
Ro03_G05295	39957857	AT1G29300.1	UNE1 unfertilized embryo sac 1	0.79801	0.0040092	120.445	66.9645
Ro03_G05296	39947967	AT1G29330.1	AERD2 ARABIDOPSIS ENDOPLASMIC RETICULUM RETE	-0.350362	0.0104515	358.056	459.582
Ro03_G05299	39930587	AT4G18820.1	#N/A	-0.068398	0.665211	857.876	902.025
Ro03_G05300	39922385	AT1G29340.1	ATPUB17 ARABIDOPSIS THALIANA PLANT U-BOX 17	-0.309185	0.0638737	260.622	324.117
Ro03_G05301	39917363	AT2G47010.1	#N/A	0.518572	0.301858	15.8638	9.56472
Ro03_G05302	39914195	AT4G18830.1	ATOFP5	0.838937	0.0784835	21.5144	10.1915
Ro03_G05303	39911840	AT4G18880.1	AT-HSFA4A ARABIDOPSIS THALIANA HEAT SHOC	-0.266928	0.360489	82.8348	99.7755
Ro03_G05304	39904411	AT4G18890.1	BEH3 BES1/BZR1 homolog 3	0.0466803	0.775369	480.16	464.381
Ro03_G05305	39900923	AT1G29800.1	#N/A	-0.128279	0.4165	777.183	849.229
Ro03_G05306	39897923	#N/A	#N/A	0.0497331	0.842897	92.6043	89.8713
Ro03_G05307	39896711	AT1G29780.1	#N/A	0.739321	0.00319264	116.365	67.8939
Ro03_G05310	39874710	AT4G18910.1	ATNLM2 NOD26-LIKE INTRINSIC PROTEIN 2	-0.607859	3.62e-05	281.405	430.801
Ro03_G05311	39871113	AT1G29760.1	#N/A	0.170451	0.532214	143.501	127.316
Ro03_G33125	39848330	AT1G53440.1	#N/A	0.275605	0.431148	396.603	321.62
Ro03_G33123	39823745	AT1G29730.1	#N/A	-2.05452	3.99e-09	236.574	1160.66
Ro03_G33124	39802110	AT1G53440.1	#N/A	-3.07525	3.33e-15	34.3813	404.001
Ro03_G05315	39787140	AT3G14840.2	#N/A	-1.14138	9.48e-12	239.216	539.658
Ro03_G05316	39775744	#N/A	#N/A	1.45312	0.00027136	42.8235	13.2488
Ro03_G05318	39747498	AT3G14840.2	#N/A	-0.701956	7.11e-06	2445.6	4012.99
Ro03_G33135	39737325	AT3G14840.2	#N/A	-0.873386	1.7e-13	1013.43	1868.09
Ro03_G33133	39717094	AT1G53440.1	#N/A	-0.82029	1.59e-05	504.301	907.34
Ro03_G05324	39707664	AT1G29690.1	CAD1 constitutively activated cell death 1	-0.271728	0.0662806	445.144	539.306
Ro03_G33134	39697592	AT4G18930.1	#N/A	0.101517	0.537114	503.215	467.573
Ro03_G05329	39690450	AT4G18950.1	#N/A	-0.482573	2.53e-05	664.7	929.503
Ro03_G05331	39675157	AT4G18960.1	AG AGAMOUS	1.05698	0.0105109	83.3355	34.7258
Ro03_G33082	39669153	AT1G29660.1	#N/A	0.835348	0.000568183	3497.65	1906.71
Ro03_G05332	39652929	AT5G45670.1	#N/A	0.295885	0.0224329	2366.98	1925.4
Ro03_G05333	39647214	AT5G45660.1	#N/A	0.31665	0.428832	31.8553	24.8704
Ro03_G05334	39634623	AT1G78580.1	ATTPS1 trehalose-6-phosphate synthase	1.52043	2.69e-05	131.076	40.0197
Ro03_G33084	39632073	#N/A	#N/A	0.558114	0.00297153	181.397	121.254
Ro03_G33087	39627144	AT5G45650.1	#N/A	0.788348	6.08e-05	1376.64	782.963
Ro03_G05335	39622803	AT4G18975.1	#N/A	0.178845	0.390564	246.343	216.79
Ro03_G33088	39604350	AT4G18060.1	#N/A	0.375695	0.0268727	334.398	256.941
Ro03_G33089	39603001	AT4G18060.1	#N/A	0.423706	0.024996	178.522	131.483
Ro03_G33071	39578064	AT4G18050.1	ABCB9 ATP-binding cassette B9	2.40155	1.27e-06	42.5897	4.46495
Ro03_G33070	39567695	AT4G14130.1	XTH15 xyloglucan endotransglucosylase/hydrol	0.81513	0.106865	60.2345	28.2846
Ro03_G13380	39548337	AT4G18040.1	AT.EIF4E1 ARABIDOPSIS THALIANA EUKARYOTI	-0.299851	0.0122615	985.703	1217.95
Ro03_G13381	39543912	AT5G14270.1	ATBET9 bromodomain and extraterminal domain p	-0.412019	0.00326816	575.618	770.999
Ro03_G33072	39537880	AT3G23390.1	#N/A	0.0750149	0.538671	3286.83	3119.17
Ro03_G13383	39530830	AT1G29630.2	#N/A	1.46261	2.44e-08	223.621	76.8089
Ro03_G13384	39525075	AT1G29640.1	#N/A	-0.427769	0.44299	9.72608	15.2434
Ro03_G33073	39514451	AT4G18070.1	#N/A	-0.231009	0.0538038	822.587	964.716
Ro03_G13386	39511001	AT5G46460.1	#N/A	0.276948	0.631169	4.51687	3.27039
Ro03_G13388	39493474	AT4G18100.1	#N/A	-0.126051	0.423273	1619.89	1771.37
Ro03_G13389	39487341	AT5G46420.1	#N/A	-0.152545	0.458251	201.028	223.297
Ro03_G13390	39477230	AT1G29400.1	AML5 MEI2-like protein 5	-0.348463	0.00226674	554.414	706.369
Ro03_G13391	39474171	AT4G18130.1	PHYE phytochrome E	-0.0252077	0.874792	446.804	455.147
Ro03_G13392	39463494	AT4G18140.1	SSP4b SCP1-like small phosphatase 4b	-0.28568	0.0542968	458.552	559.734
Ro03_G13393	39458340	AT5G40240.1	UMAMIT40 Usually multiple acids move in	-1.49861	5.39e-06	211.012	657.663
Ro03_G33065	39451101	AT5G46400.1	AT PRP39-2	-0.0210126	0.880693	315.573	321.186
Ro03_G13396	39435430	AT1G29390.1	COR314-TM2 cold regulated 314 thylakoid m	1.43699	5.38e-19	721.124	260.621
Ro03_G13397	39433612	AT1G29380.1	#N/A	-0.140873	0.700323	46.7632	51.7526
Ro03_G13399	39419161	AT5G46390.1	#N/A	0.170098	0.309561	251.327	222.827
Ro03_G13400	39410636	AT1G29350.1	#N/A	-0.375875	0.00034454	2206.78	2873.25
Ro03_G13401	39399537	AT1G29830.1	#N/A	-0.281435	0.0659898	308.24	377.369
Ro03_G13402	39397344	AT1G60970.1	#N/A	0.273717	0.0310153	645.538	531.286
Ro03_G13403	39393414	AT1G29810.1	#N/A	-0.174411	0.568354	79.5402	89.6399
Ro03_G13404	39390587	AT1G29790.1	#N/A	0.395761	0.00412133	429.347	325.924
Ro03_G13405	39387400	AT1G29850.1	#N/A	-0.383343	0.00354764	387.483	506.163
Ro03_G13406	39383699	#N/A	#N/A	-0.0820714	0.717525	818.143	865.999
Ro03_G33069	39352602	#N/A	#N/A	-4.56653	1.52e-18	0	59.1139
Ro03_G13410	39348351	#N/A	#N/A	-0.114463	0.598519	498.478	539.451
Ro03_G13411	39340727	AT4G18160.1	ATKCO6 CA2+ ACTIVATED OUTWARD RECTIFYING K+ C	-0.443471	0.088161	71.8113	100.725
Ro03_G13413	39334820	AT1G29860.1	ATWRKY71 WRKY DNA-BINDING PROTEIN 71	-0.578779	0.0654273	97.3333	150.875
Ro03_G13414	39325065	AT1G29890.1	RWA4 REDUCED WALL ACETYLATION 4	0.473181	0.0176811	878.963	625.893
Ro03_G13415	39322360	AT4G18220.1	#N/A	-0.205695	0.715184	2.57895	3.75064
Ro03_G13420	39299642	AT4G18240.1	ATSS4 ARABIDOPSIS THALIANA STARCH SYNTHASE 4	-0.276871	0.0809195	578.646	703.644
Ro03_G13424	39290744	AT2G34430.1	LHB1B1 light-harvesting chlorophyll-protein c	0.859212	8.25e-06	6422.84	3477.81
Ro03_G13423	39286625	AT5G46330.1	FLS2 FLAGELLIN-SENSITIVE 2	-1.23918	0.023897	245.707	910.78
Ro03_G13428	39271954	AT1G29950.1	#N/A	-0.121285	0.205221	2352.86	2560.38
Ro03_G13430	39252680	AT1G23465.1	#N/A	-0.158328	0.497744	92.8033	104.931
Ro03_G33063	39246234	#N/A	#N/A	0.203279	0.30223	156.515	135.624
Ro03_G13434	39236667	#N/A	#N/A	-0.28495	0.532731	13.2016	17.1729
Ro03_G13435	39233293	#N/A	#N/A	1.72329	4.48e-07	162.196	43.1149
Ro03_G13436	39229895	AT2G34450.1	#N/A	0.319575	0.140406	191.81	152.022
Ro03_G13437	39225912	AT5G46290.1	KAS1 KETOACYL-ACP SYNTHASE 1	0.241549	0.117369	862.161	728.602
Ro03_G13439	39218127	AT5G46280.1	MCM3 MINICHROMOSOME MAINTENANCE 3	1.63022	5.14e-24	964.924	305.18
Ro03_G13440	39214944	AT2G34460.1	#N/A	-0.0859267	0.610827	490.223	521.557
Ro03_G13442	39204689	AT2G34470.1	PSKF109	0.625918	0.000127737	2027.47	1300.3
Ro03_G13443	39196385	AT2G34480.1	#N/A	-0.125369	0.399053	2231.01	2438.26
Ro03_G33055	39178992	AT2G16870.1	#N/A	-0.109292	0.829551	9.50594	10.2666
Ro03_G13446	39171720	AT4G18270.1	ATTRANS11 ARABIDOPSIS THALIANA TRANSLOCA	0.245202	0.0119224	4195.52	3537.12
Ro03_G13447	39166480	AT5G46250.1	AtLARP6a	-0.323758	0.00562301	819.473	1026.97
Ro03_G13448	39162344	AT2G34510.1	#N/A	1.42249	2.81e-19	2350.39	859.73
Ro03_G13449	39157710	AT1G29990.1	PFD6 prefoldin 6	0.0677864	0.645297	381.222	362.059
Ro03_G13450	39145402	AT5G46240.1	KAT1 potassium channel in Arabidopsis thali	0.752064	0.154058	31.5012	15.1554
Ro03_G13451	39141434	AT1G30000.1	MNS3 alpha-mannosidase 3	-0.150573	0.249182	771.989	860.196
Ro03_G13452	39140492	AT4G18335.1	#N/A	-0.34214	0.548513	2.25102	4.1643
Ro03_G13454	39133243	AT5G08420.1	#N/A	0.0832576	0.653995	415.26	392.551
Ro03_G17417	39109477	AT5G08420.1	#N/A	1.27128	0.000880206	93.1917	34.2725
Ro03_G33056	39100102	AT3G50120.1	#N/A	0.202287	0.725464	5.86224	4.70726
Ro03_G17419	39096456	AT1G30010.1	nMAT1 nuclear maturase 1	0.0455897	0.859188	73.3443	70.8028
Ro03_G17423	39088153	AT5G46220.1	#N/A	0.627241	0.234342	27.132	14.4618
Ro03_G17424	39085036	AT2G34530.2	#N/A	-0.551424	0.111609	40.9135	61.8251
Ro03_G17425	39082025	#N/A	#N/A	-0.304029	0.458135	28.3479	36.3422
Ro03_G17427	39066636	#N/A	#N/A	-0.503285	0.163759	22.6739	33.3557
Ro03_G17428	39054184	AT2G34555.1	ATGA2OX3 gibberellin 2-oxidase 3	0.264728	0.495614	198.98	161.461
Ro03_G17429	39032509	AT2G34560.1	AtCCP1	0.592184	9.08e-06	834.773	550.75
Ro03_G17430	39031219	AT1G30070.1	#N/A	0.306072	0.0970382	317.115	255.275
Ro03_G17431	39029554	AT2G34580.1	#N/A	-0.137267	0.802727	6.1143	7.09832
Ro03_G17434	39024002	AT1G30080.1	#N/A	-3.17898	3.36e-26	31.3723	351.598
Ro03_G17435	39007091	AT5G46210.1	ATCUL4	-0.131769	0.165607	1722.4	1888.33
Ro03_G17437	39004379	AT1G30090.1	#N/A	-0.407819	0.0219106	358.879	477.918
Ro03_G17438	38979908	AT3G14440.1	ATNCED3	0.762109	0.00375151	392.172	223.35
Ro03_G17439	38962837	AT2G34590.1	#N/A	0.191428	0.276197	748.384	653.699
Ro03_G17440	38960217	AT1G30130.1	#N/A	0.444072	0.0239954	407.13	295.353
Ro03_G17441	38950138	AT1G30135.1	JAZ8 jasmonate-zim-domain protein 8	-0.0544923	0.838837	172.698	179.92
Ro03_G33049	38933035	AT3G14420.1	GOX1 glycolate oxidase 1	-2.41211	2.06e-08	837.608	6230.89
Ro03_G17443	38929061	AT4G39400.1	ATBRI1	-1.18781	0.000428328	21.4272	54.4611
Ro03_G17445	38914268	AT4G18372.1	#N/A	-0.0841169	0.723779	84.8292	91.0707
Ro03_G17446	38908844	AT5G46190.1	#N/A	-0.322581	0.0080691	632.955	792.782
Ro03_G17447	38900186	AT5G46180.1	DELTA-OAT ornithine-delta-aminotransfera	-0.461161	0.0131804	898.144	1248.18
Ro03_G17449	38888011	AT5G46170.1	#N/A	-0.511103	0.0011033	928.295	1331.47
Ro03_G33035	38875606	AT4G18390.1	TCP2	0.255549	0.107989	816.318	682.859
Ro03_G17451	38874159	#N/A	#N/A	0.337814	0.205639	111.878	87.6853
Ro03_G17458	38818654	AT1G72280.1	AERO1 endoplasmic reticulum oxidoreductins 1	-0.230495	0.164288	409.099	481.284
Ro03_G17459	38815747	AT4G18400.1	#N/A	0.336577	0.010308	464.463	367.728
Ro03_G17460	38812515	AT1G65030.1	#N/A	-0.220758	0.264573	334.181	392.097
Ro03_G17461	38810044	AT1G09410.1	#N/A	0.211502	0.593022	23.7529	19.8751
Ro03_G17462	38793118	AT5G46150.1	#N/A	0.468966	0.0381512	117.241	83.0051
Ro03_G27476	38778940	AT1G30260.1	#N/A	-0.40457	0.47315	2.22364	4.51525
Ro03_G27479	38770179	AT2G46440.1	ATCNGC11 cyclic nucleotide-gated channe	0.828459	0.151902	10.3916	3.52729
Ro03_G33052	38725921	AT5G53130.1	ATCNGC1 CYCLIC NUCLEOTIDE-GATED CHANNEL 1	1.5957	0.00582223	8.94932	0.634829
Ro03_G15310	38716092	AT1G30270.1	ATCIPK23	-0.734822	0.000849747	653.266	1111.06
Ro03_G15311	38708353	AT1G17210.1	ATILP1 ARABIDOPSIS IAP-LIKE PROTEIN	-0.111166	0.350253	1589.6	1720.73
Ro03_G15312	38705112	AT2G34620.1	#N/A	0.116532	0.572353	214.658	196.169
Ro03_G15313	38690599	AT1G01940.1	#N/A	0.32292	0.526325	17.9391	13.0045
Ro03_G15317	38646979	AT2G34630.1	GPPS GERANYLPYROPHOSPHATE SYNTHASE	-0.71578	1.36e-05	173.456	287.63
Ro03_G15321	38612437	AT2G34630.1	GPPS GERANYLPYROPHOSPHATE SYNTHASE	0.679215	0.00417668	122.738	74.5659
Ro03_G15322	38605723	AT1G75100.1	JAC1 J-domain protein required for chloropl	0.446883	0.0948208	389.732	279.432
Ro03_G15323	38596609	AT1G30290.1	#N/A	0.0320915	0.904557	76.9538	75.0857
Ro03_G15324	38592163	AT1G30300.1	#N/A	0.0914296	0.573943	546.317	510.081
Ro03_G15325	38587750	#N/A	#N/A	-0.308361	0.507013	48.8478	64.0888
Ro03_G15326	38577831	AT1G30320.1	#N/A	-0.452414	0.0768038	321.389	447.359
Ro03_G33037	38569470	AT1G30330.1	ARF6 auxin response factor 6	-0.878127	6.58e-21	3740.51	6897.88
Ro03_G15328	38551851	AT2G34640.1	HMR HEMERA	0.441078	0.00316785	389.775	285.846
Ro03_G15329	38545504	AT4G21060.1	AtGALT2	0.721505	8.53e-06	692.312	415.172
Ro03_G15331	38530308	AT1G30360.1	ERD4 early-responsive to dehydration 4	0.639482	3.19e-05	2573.41	1637.29
Ro03_G15332	38527533	AT1G30370.1	DLAH DAD1-like acylhydrolase	1.00171	0.0124587	35.252	15.5793
Ro03_G15334	38505990	AT2G20340.1	AAS aromatic aldehyde synthase	2.10402	4.57e-10	235.229	47.041
Ro03_G33038	38500998	AT5G19480.1	#N/A	0.135811	0.459557	184.695	167.658
Ro03_G15338	38491690	AT2G20340.1	AAS aromatic aldehyde synthase	1.03989	0.0136762	36.3865	15.6692
Ro03_G15339	38486204	AT5G14360.1	#N/A	1.27666	6.72e-20	1170.77	475.819
Ro03_G15340	38483079	AT4G21065.1	#N/A	0.173376	0.663201	22.9128	19.8168
Ro03_G15341	38476369	AT4G21070.1	ATBRCA1 ARABIDOPSIS THALIANA BREAST CANCER SUS	1.49698	5.91e-09	191.996	64.7423
Ro03_G15342	38474597	AT4G03620.1	#N/A	0.721063	0.21126	8.97669	3.60239
Ro03_G15343	38458369	AT4G05460.1	#N/A	0.36361	0.00398055	965.46	748.881
Ro03_G33080	38456946	#N/A	#N/A	0.410875	0.473245	9.85726	5.8622
Ro03_G33078	38455542	AT1G11410.1	#N/A	1.51092	0.00873432	10.0426	0.697533
Ro03_G33076	38452473	AT4G21390.1	B120	0.459238	0.271316	29.8518	20.8045
Ro03_G33079	38437247	AT4G05470.1	#N/A	1.46788	0.00534197	18.4005	4.20805
Ro03_G33077	38433819	AT4G27300.1	#N/A	2.22241	4.08e-08	101.633	16.7554
Ro03_G24838	38411091	AT4G05460.1	#N/A	0.252576	0.379747	72.3828	60.6823
Ro03_G24836	38403771	AT2G34650.1	ABR ABRUPTUS	-0.146626	0.302758	526.936	585.481
Ro03_G24833	38388770	AT4G05430.1	#N/A	0.559703	0.136762	63.0662	41.1081
Ro03_G24832	38386464	AT1G30380.1	PSAK photosystem I subunit K	0.603183	1.28e-05	1176.09	768.376
Ro03_G24831	38371816	AT4G21100.1	DDB1B damaged DNA binding protein 1B	0.241274	0.0243995	1852.43	1564.66
Ro03_G24830	38336279	AT1G30410.1	ABCC12 ATP-binding cassette C12	0.000162559	0.999204	2805.85	2803.93
Ro03_G33032	38317943	AT2G34670.1	#N/A	0.389042	0.00329151	647.704	493.695
Ro03_G16179	38316839	#N/A	#N/A	0.0481989	0.872999	46.3287	45.1467
Ro03_G33033	38302695	AT1G30440.1	#N/A	-0.184623	0.102513	737.18	839.446
Ro03_G16175	38290697	AT1G30450.1	ATCCC1	-0.48864	0.00178795	713.089	1007.19
Ro03_G16172	38275637	AT4G21120.1	AAT1 amino acid transporter 1	-0.686449	0.0268501	68.4066	116.235
Ro03_G16171	38260684	AT2G34680.1	AIR9 AUXIN-INDUCED IN ROOT CULTURES 9	0.843429	4.24e-13	3185.71	1763.64
Ro03_G16170	38256805	AT2G34690.1	ACD11 ACCELERATED CELL DEATH 11	0.104033	0.496762	339.249	313.798
Ro03_G16168	38248973	#N/A	#N/A	-0.515658	0.190561	22.3117	33.8112
Ro03_G16167	38248036	#N/A	#N/A	-0.318902	0.581733	3.20516	5.05384
Ro03_G33028	38243498	#N/A	#N/A	-0.468527	0.417028	1.84495	3.57322
Ro03_G16166	38233779	AT1G30460.1	ATCPSF30 ARABIDOPSIS THALIANA CLEAVAGE	-0.386527	0.00329056	534.317	702.231
Ro03_G33026	38229288	AT4G21130.1	EMB2271 EMBRYO DEFECTIVE 2271	-0.187948	0.470027	189.201	217.482
Ro03_G16164	38219410	AT1G30470.1	#N/A	-0.139728	0.14342	1656.73	1825.07
Ro03_G16163	38215879	AT1G30480.1	DRT111 DNA-DAMAGE-REPAIR/TOLERATION PROTEIN 1	-0.150624	0.329259	260.128	290.215
Ro03_G16161	38207819	AT3G29130.1	#N/A	0.329803	0.0619715	209.879	166.219
Ro03_G16159	38196956	AT2G34710.1	ATHB-14	0.205743	0.0331334	3381.1	2927.36
Ro03_G16158	38183257	AT1G30500.2	NF-YA7 "nuclear factor Y, subunit A7"	-0.17043	0.334457	929.469	1046.71
Ro03_G16157	38175995	AT1G30510.1	ATRFNR2 root FNR 2	0.0213019	0.863162	1190.76	1171.05
Ro03_G16155	38164623	AT4G21160.1	AGD12 ARF-GAP domain 12	-0.684243	0.000345012	170.005	278.053
Ro03_G16156	38162723	#N/A	#N/A	0.596403	0.0955221	65.7232	40.6925
Ro03_G33022	38144330	AT4G04955.1	ALN allantoinase	2.73798	1.38e-06	18.1564	0.302832
Ro03_G16152	38114089	#N/A	#N/A	0.197259	0.53602	61.6911	52.9805
Ro03_G16150	38092327	#N/A	#N/A	-0.0322846	0.872649	306.354	311.245
Ro03_G16148	38083503	AT1G30570.1	HERK2 hercules receptor kinase 2	0.151114	0.425554	282.718	253.106
Ro03_G16147	38080447	AT4G26850.1	VTC2 vitamin c defective 2	-0.294611	0.0999588	308.604	378.69
Ro03_G16146	38072581	AT1G30580.1	#N/A	0.163621	0.232563	1681.91	1500.86
Ro03_G16145	38062828	AT4G20940.1	GHR1 GUARD CELL HYDROGEN PEROXIDE-RESISTANT	0.805361	2.18e-07	746.01	423.664
Ro03_G16143	38055442	AT4G20910.1	CRM2 CORYMBOSA 2	0.608377	0.000520304	297.912	194.281
Ro03_G16142	38051409	AT3G05950.1	#N/A	-2.18274	0.000160181	0.247515	13.3154
Ro03_G16141	38046599	AT3G51280.1	#N/A	0.379097	0.341845	36.6898	27.2135
Ro03_G16140	38039615	AT5G63890.1	ATHDH histidinol dehydrogenase	0.037207	0.752612	968.942	942.825
Ro03_G33050	38033307	AT1G62020.1	#N/A	0.174075	0.116764	1471.24	1302.59
Ro03_G16137	38013019	AT1G21240.1	WAK3 wall associated kinase 3	0.553167	0.270234	19.8713	11.5531
Ro03_G16135	37973535	AT1G62020.1	#N/A	-0.0149087	0.956447	117.096	117.188
Ro03_G17144	37945767	AT1G19390.1	#N/A	1.42079	2.48e-06	206.583	70.8366
Ro03_G33057	37934489	AT1G19390.1	#N/A	2.52884	3.05e-06	21.4066	1.31778
Ro03_G17147	37910504	AT1G21270.1	WAK2 wall-associated kinase 2	1.05507	0.0199504	27.6715	11.1333
Ro03_G33043	37873230	AT1G21240.1	WAK3 wall associated kinase 3	0.377394	0.513605	6.14224	3.54405
Ro03_G17154	37861986	AT5G53130.1	ATCNGC1 CYCLIC NUCLEOTIDE-GATED CHANNEL 1	2.46828	6.71e-08	38.5308	4.45036
Ro03_G17156	37819883	AT1G21240.1	WAK3 wall associated kinase 3	-2.08451	9.62e-06	6.00825	39.9616
Ro03_G33041	37806299	AT5G38940.1	#N/A	-0.810499	0.0813823	13.5215	27.1472
Ro03_G17159	37802747	AT5G44340.1	TUB4 tubulin beta chain 4	-0.285264	0.114529	369.79	450.621
Ro03_G17161	37788743	AT4G20880.1	#N/A	0.231202	0.235728	368.043	311.707
Ro03_G17163	37776199	AT2G34770.1	ATFAH1 ARABIDOPSIS FATTY ACID HYDROXYLASE 1	0.448195	9.66e-05	1303.8	951.543
Ro03_G17164	37768336	#N/A	#N/A	-0.268406	0.0748464	650	786.89
Ro03_G17166	37762241	AT2G34790.1	EDA28 EMBRYO SAC DEVELOPMENT ARREST 28	1.73627	0.0010038	20.5164	3.5127
Ro03_G17170	37754288	#N/A	#N/A	0.0201819	0.939369	66.9152	65.3227
Ro03_G17173	37722599	AT4G20820.1	#N/A	-1.43978	8.1e-09	260.837	746.723
Ro03_G33108	37705355	AT4G20840.1	#N/A	0.417215	0.100002	150.204	111.242
Ro03_G17175	37696779	#N/A	#N/A	0.361831	0.0210396	276.355	213.603
Ro03_G17182	37659650	AT4G18570.1	#N/A	0.873157	0.000103979	292.364	156.437
Ro03_G33012	37633911	AT1G11280.1	#N/A	-0.886445	0.0745522	25.3618	57.7376
Ro03_G15817	37609807	AT3G23290.2	LSH4 LIGHT SENSITIVE HYPOCOTYLS 4	-0.0864489	0.603401	1600.45	1698.56
Ro03_G15816	37600473	AT2G20470.1	#N/A	0.180163	0.0821398	939.04	827.824
Ro03_G15815	37586963	AT2G34830.1	AtWRKY35 WRKY DNA-BINDING PROTEIN 35	0.0151927	0.966294	135.313	133.281
Ro03_G15814	37580472	AT4G20760.1	#N/A	0.174207	0.30219	261.294	230.409
Ro03_G15813	37576590	AT4G20770.1	#N/A	0.199079	0.603889	29.5786	25.7038
Ro03_G15812	37572746	AT5G44450.1	#N/A	0.452071	0.0206432	264.332	192.418
Ro03_G15809	37557200	AT1G30660.1	#N/A	0.202722	0.216131	294.93	255.97
Ro03_G15808	37553621	AT5G45390.1	CLPP4 CLP protease P4	0.174381	0.257817	572.035	507.131
Ro03_G33017	37540663	AT1G30680.1	#N/A	0.404813	0.00552051	382.874	288.49
Ro03_G15806	37538140	AT4G09160.1	#N/A	0.805043	0.000536038	1149.08	642.163
Ro03_G15805	37535483	AT1G11770.1	#N/A	-0.624967	0.272101	14.1255	29.8955
Ro03_G33016	37526405	AT1G30690.1	#N/A	1.33787	0.00300771	32.2471	10.3417
Ro03_G15803	37521278	AT1G11770.1	#N/A	-0.0266919	0.962868	121.402	126.828
Ro03_G15799	37503253	AT4G20840.1	#N/A	0.674543	0.0692597	97.3272	57.6297
Ro03_G15796	37485522	AT1G30610.1	EMB2279 EMBRYO DEFECTIVE 2279	0.0139973	0.935392	181.861	180.289
Ro03_G33009	37482240	AT1G30610.1	EMB2279 EMBRYO DEFECTIVE 2279	0.146302	0.395582	191.642	173.245
Ro03_G33007	37480339	AT4G36130.1	#N/A	-0.172148	0.242225	5245.49	5922.93
Ro03_G15793	37467488	AT1G30620.1	HSR8 HIGH SUGAR RESPONSE8	-0.0529574	0.700818	1382.56	1433.71
Ro03_G15792	37464113	AT2G34840.1	#N/A	0.565659	0.328315	5.4881	2.52911
Ro03_G15787	37434698	AT1G30630.1	#N/A	-0.192319	0.591346	33.2788	39.3015
Ro03_G15786	37414007	AT2G34840.1	#N/A	0.170188	0.0937557	1947.74	1730.19
Ro03_G15784	37412068	AT4G20390.1	#N/A	1.21882	0.0351982	32.7774	5.22105
Ro03_G33008	37408093	AT4G20380.1	LSD1 LESION SIMULATING DISEASE	-0.155826	0.383629	623.541	695.696
Ro03_G15782	37405568	AT1G06440.1	#N/A	-0.836185	0.0161235	38.4926	73.3052
Ro03_G15781	37388564	AT4G20400.1	JMJ14 JUMONJI 14	-1.08019	4.3e-07	132.697	288.665
Ro03_G15778	37382196	AT4G20410.1	GAMMA-SNAP GAMMA-SOLUBLE NSF ATTACHMENT P	0.0571256	0.722362	400.523	384.48
Ro03_G15776	37372657	AT4G20430.1	#N/A	0.443093	0.000176845	857.402	628.684
Ro03_G15774	37364148	AT5G44520.1	#N/A	0.431641	0.327933	32.6218	22.6278
Ro03_G15773	37362508	AT2G42850.1	CYP718 "cytochrome P450, family 718"	-0.675937	3.04e-06	1859.69	2995.38
Ro03_G33003	37355776	AT2G42850.1	CYP718 "cytochrome P450, family 718"	-0.304972	0.00963618	1422.08	1761.26
Ro03_G15771	37351450	AT5G44560.1	VPS2.2	1.0016	1.65e-15	658.867	325.942
Ro03_G33005	37343727	AT5G11720.1	#N/A	-1.30733	0.0129333	5.58735	20.7748
Ro03_G33004	37336622	AT5G11720.1	#N/A	-1.56056	4.31e-08	132.308	422.617
Ro03_G33006	37328518	AT5G11720.1	#N/A	0.0833109	0.794385	444.173	417.343
Ro03_G15770	37321692	#N/A	#N/A	-0.368544	0.0961329	82.5919	107.444
Ro03_G15769	37318051	AT5G55810.1	AtNMNAT nicotinate/nicotinamide mononucleotide	-0.38309	0.010801	288.625	378.127
Ro03_G15767	37300617	AT2G39220.1	PLA IIB	-1.71834	7.79e-17	293.5	1006.07
Ro03_G15765	37296528	#N/A	#N/A	-0.828559	0.00627861	35.1751	65.5023
Ro03_G15766	37295703	AT1G04290.1	#N/A	-0.28882	0.0799429	420.274	514.481
Ro03_G15764	37290611	AT1G31335.1	#N/A	0.548562	0.0585716	171.356	114.423
Ro03_G32988	37283364	AT1G08050.1	#N/A	0.389161	0.220576	53.7901	40.6964
Ro03_G32986	37278350	AT1G08050.1	#N/A	-0.0782348	0.737627	106.711	111.973
Ro03_G32985	37215739	AT3G54780.1	#N/A	1.03923	5.88e-09	745.467	357.083
Ro03_G32983	37203775	#N/A	#N/A	-0.113936	0.355953	598.868	649.552
Ro03_G10895	37193201	AT1G31330.1	PSAF photosystem I subunit F	0.782034	1.93e-09	1959.87	1130.62
Ro03_G10894	37190226	AT1G31320.1	LBD4 LOB domain-containing protein 4	0.13958	0.451585	158.11	142.507
Ro03_G10893	37178562	AT1G80245.1	#N/A	-0.286449	0.260423	82.0786	100.456
Ro03_G10891	37155298	AT5G08695.1	#N/A	-0.204042	0.179619	420.055	484.424
Ro03_G10889	37150215	AT2G43000.1	ANAC042 NAC domain containing protein 42	-0.656981	0.25442	6.56032	15.5881
Ro03_G10887	37141682	AT5G45170.1	#N/A	0.363274	0.025432	289.144	222.814
Ro03_G10881	37071821	AT5G45160.1	RL2 RHD-like2	0.170433	0.13336	1618.06	1434.57
Ro03_G10880	37066185	AT1G31310.1	#N/A	0.577493	0.00311745	331.385	220.526
Ro03_G10879	37059443	AT4G19640.1	ARA-7	-0.21882	0.11077	2501.53	2916.41
Ro03_G10877	37044884	AT1G31300.1	#N/A	0.560298	0.000121852	470.99	316.325
Ro03_G10876	37038859	AT4G19650.1	#N/A	0.270301	0.396012	41.5135	34.0178
Ro03_G10875	37034642	AT5G45110.1	ATNPR3	-0.00564512	0.962803	1087.75	1093.41
Ro03_G10874	37025312	#N/A	#N/A	-0.708192	0.00236521	249.998	417.621
Ro03_G10872	37013287	AT1G31280.1	AGO2 argonaute 2	-0.217132	0.184524	856	999.316
Ro03_G10871	37005167	AT3G05320.1	#N/A	-0.38076	0.273463	55.8157	75.1169
Ro03_G10870	37001322	AT4G19670.1	#N/A	-0.219685	0.116003	947.194	1102.84
Ro03_G32992	36975858	AT5G45100.1	BRG1 BOI-related gene 1	-0.923546	1.01e-14	729.009	1392.3
Ro03_G10866	36956411	#N/A	#N/A	0.109344	0.74789	42.9296	39.0527
Ro03_G10865	36952995	AT2G33120.1	ATVAMP722 ARABIDOPSIS THALIANA VESICLE-A	0.175155	0.112596	2358.83	2086.41
Ro03_G10864	36947055	AT4G20010.1	OSB2 ORGANELLAR SINGLE-STRANDED DNA BINDING	0.419735	0.00355225	436.665	324.831
Ro03_G10863	36940310	AT5G37340.1	#N/A	0.218022	0.200934	436.534	373.709
Ro03_G10862	36917153	AT5G53130.1	ATCNGC1 CYCLIC NUCLEOTIDE-GATED CHANNEL 1	1.60908	0.000800206	29.3254	6.87083
Ro03_G10860	36906980	#N/A	#N/A	0.252452	0.620803	13.0225	9.97401
Ro03_G10859	36894693	AT2G28260.1	ATCNGC15 cyclic nucleotide-gated channe	-1.25774	0.00131856	94.8448	255.476
Ro03_G10857	36867639	AT5G22100.1	#N/A	0.412888	0.00200144	1253.75	937.083
Ro03_G10854	36855967	AT2G39440.1	#N/A	-0.192416	0.43708	69.9401	80.5596
Ro03_G10853	36841980	AT4G19840.1	ATPP2-A1 phloem protein 2-A1	-0.552441	0.0225756	562.788	838.456
Ro03_G10852	36837601	AT1G31190.1	IMPL1 myo-inositol monophosphatase like 1	1.10797	1.24e-05	259.954	115.72
Ro03_G10851	36833999	#N/A	#N/A	-0.608301	0.247743	55.2166	100.712
Ro03_G10850	36829427	AT4G15000.1	#N/A	-0.547756	0.0292288	296.177	442.886
Ro03_G10849	36824788	AT4G19860.1	#N/A	-0.0841471	0.582317	911.234	965.688
Ro03_G10848	36820381	AT5G45040.1	CYTC6A cytochrome c6A	0.602909	0.0207947	121.036	77.9575
Ro03_G10847	36805642	AT2G35155.1	#N/A	-0.0239511	0.846234	559.355	568.266
Ro03_G10846	36797635	AT4G19880.1	#N/A	-0.510269	2.86e-05	1056.91	1512.27
Ro03_G10843	36793553	AT2G35150.1	EXL7 EXORDIUM LIKE 7	1.27144	1.11e-06	152.899	59.8219
Ro03_G10842	36788814	AT4G19900.1	#N/A	0.308026	0.0215964	501.314	402.757
Ro03_G10841	36787222	#N/A	#N/A	-0.380306	0.427271	11.5471	16.6402
Ro03_G10840	36783387	AT2G35140.1	#N/A	-0.228458	0.420374	55.943	66.0394
Ro03_G10839	36768457	AT5G08470.1	EMB2817 EMBRYO DEFECTIVE 2817	-0.340494	0.00622199	761.294	967.331
Ro03_G10837	36762628	AT2G35120.1	#N/A	-0.0426722	0.807476	274.504	281.658
Ro03_G32975	36759074	AT2G35130.1	#N/A	1.46625	0.000457374	72.2864	21.6525
Ro03_G10835	36753907	AT1G16470.1	PAB1 proteasome subunit PAB1	0.0947947	0.345215	1964.55	1839.84
Ro03_G10834	36745697	AT3G14290.1	PAE2 20S proteasome alpha subunit E2	0.0837421	0.346209	2168.96	2046.75
Ro03_G10831	36728783	AT5G18820.1	Cpn60alpha2 chaperonin-60alpha2	-0.264628	0.173486	177.416	215.994
Ro03_G05873	36661845	AT2G35110.2	GRL GNARLED	0.122617	0.287593	1572.04	1443.18
Ro03_G05872	36659890	AT1G31170.1	ATSRX SULFIREDOXIN	-0.861862	0.000680715	63.3844	117.298
Ro03_G05871	36655998	AT1G31160.1	HINT 2 HISTIDINE TRIAD NUCLEOTIDE-BINDING 2	-0.06939	0.73817	124.06	129.676
Ro03_G05867	36615663	AT2G35100.1	ARAD1 ARABINAN DEFICIENT 1	-0.242253	0.0970089	256.937	303.982
Ro03_G05863	36601179	AT4G19950.1	#N/A	-0.0130378	0.911495	618.776	625.132
Ro03_G05862	36584947	AT3G12800.1	DECR	-0.207202	0.372604	82.6769	95.4916
Ro03_G05861	36569029	AT1G31120.1	KUP10 K+ uptake permease 10	-0.43193	0.0250473	334.162	453.78
Ro03_G05859	36548571	AT1G31120.1	KUP10 K+ uptake permease 10	0.231151	0.0460796	1367.46	1162.95
Ro03_G05857	36542184	#N/A	#N/A	0.173375	0.764478	4.33949	3.25581
Ro03_G05855	36531212	AT1G16270.1	#N/A	-0.00752627	0.943003	3979.79	3999.6
Ro03_G05854	36523324	AT5G08720.1	#N/A	0.397771	0.00304308	533.388	402.115
Ro03_G05853	36509026	AT5G44800.1	CHR4 chromatin remodeling 4	-0.174527	0.142431	1186.52	1343.03
Ro03_G05852	36507481	#N/A	#N/A	0.505457	0.172672	53.818	36.271
Ro03_G05851	36497641	#N/A	#N/A	0.424695	0.455618	5.89017	3.48135
Ro03_G33013	36493806	AT4G15090.1	FAR1 FAR-RED IMPAIRED RESPONSE 1	-0.219097	0.160969	319.089	371.001
Ro03_G05850	36492282	AT1G70190.1	#N/A	0.102451	0.55714	280.295	261.589
Ro03_G05848	36487796	AT2G35035.1	URED urease accessory protein D	0.104431	0.514161	258.738	239.446
Ro03_G05847	36475875	AT1G31070.2	GlcNAc1pUT1 N-acetylglucosamine-1-phosphat	-0.0382922	0.730429	1576.53	1617.04
Ro03_G05846	36458651	AT3G58140.1	#N/A	0.0641436	0.657109	655.566	627.003
Ro03_G05845	36445542	AT1G31040.1	#N/A	-0.0671329	0.829302	49.8178	52.5505
Ro03_G32968	36430735	AT1G30910.1	#N/A	-2.17637	2.7e-36	126.148	584.742
Ro03_G32971	36428140	AT3G11080.1	AtRLP35 receptor like protein 35	0.8787	0.0255926	68.8399	33.7563
Ro03_G32969	36420264	AT2G34930.1	#N/A	0.90591	0.113861	7.94897	1.68113
Ro03_G05843	36409083	AT5G44790.1	HMA7	0.121297	0.311309	1877.44	1722.72
Ro03_G05842	36401449	AT4G15120.1	#N/A	-0.192681	0.31984	338.628	389.19
Ro03_G05841	36395902	AT4G20030.1	#N/A	-0.382616	0.0222913	271.173	355.176
Ro03_G05840	36390139	AT2G32260.1	ATCCT1	-0.152558	0.276259	670.109	743.599
Ro03_G05839	36389547	#N/A	#N/A	-0.299098	0.423875	25.4667	31.8523
Ro03_G05838	36381519	AT5G05280.1	DAF DEFECTIVE IN ANTHER DEHISCENCE1- ( DAD	0.934356	0.0669824	26.455	10.7739
Ro03_G05837	36372205	AT4G20050.1	QRT3 QUARTET 3	1.16371	0.000268344	255.484	105.375
Ro03_G05835	36355955	AT4G20070.1	AAH allantoate amidohydrolase	-2.29165	1.37e-22	510.472	2686.31
Ro03_G05832	36314600	AT2G04032.1	ZIP7 zinc transporter 7 precursor	2.00324	1.94e-21	1988.35	472.291
Ro03_G05831	36309762	AT1G05780.1	#N/A	0.062922	0.756694	155.132	148.264
Ro03_G05830	36304989	AT1G30970.1	SUF4 suppressor of FRIGIDA4	-0.332489	0.00368283	1126.22	1422.76
Ro03_G05829	36300232	AT1G30960.1	#N/A	-0.00317191	0.989931	104.551	106.069
Ro03_G05828	36297979	AT1G30950.1	UFO UNUSUAL FLORAL ORGANS	0.731871	0.188373	13.9841	6.37381
Ro03_G05827	36292538	AT1G07260.1	UGT71C3 UDP-glucosyl transferase 71C3	-1.07801	5.34e-05	106.786	238.365
Ro03_G05826	36284567	AT5G44740.2	POLH Y-family DNA polymerase H	-0.221381	0.208862	250.616	293.97
Ro03_G05825	36281216	AT3G22110.1	PAC1 20S proteasome alpha subunit C1	-0.195309	0.0578276	1633.63	1871.64
Ro03_G05824	36277235	AT5G44730.1	#N/A	-0.76149	0.00413536	216.256	378.612
Ro03_G05823	36275710	#N/A	#N/A	0.114293	0.78584	18.1946	16.7133
Ro03_G05822	36273258	AT2G40980.1	#N/A	0.308167	0.121889	176.457	141.998
Ro03_G05821	36269739	AT3G47630.2	#N/A	0.655253	0.0534394	66.9249	40.594
Ro03_G32960	36259188	AT2G34960.1	CAT5 cationic amino acid transporter 5	-0.312728	0.111616	279.321	351.221
Ro03_G05818	36251625	AT1G30910.1	#N/A	-0.909978	0.00304931	152.252	298.421
Ro03_G32959	36242027	AT2G34930.1	#N/A	0.469858	0.416515	5.19382	2.8611
Ro03_G32957	36234714	AT1G07390.1	AtRLP1 receptor like protein 1	-2.46221	7.98e-17	27.2352	168.783
Ro03_G05817	36220624	AT5G44720.1	#N/A	-1.34254	0.00061303	25.348	74.361
Ro03_G32961	36219414	AT2G34930.1	#N/A	0.732569	0.124397	17.5302	9.29543
Ro03_G32962	36218496	AT2G34930.1	#N/A	-0.135485	0.811509	5.25941	6.34027
Ro03_G05816	36215139	AT1G30910.1	#N/A	0.0599954	0.792541	488.446	469.242
Ro03_G05815	36212128	AT3G57430.1	OTP84 ORGANELLE TRANSCRIPT PROCESSING 84	0.589907	0.0943629	47.1619	30.3026
Ro03_G05814	36209971	AT5G44710.1	#N/A	0.199552	0.273968	205.459	178.601
Ro03_G05813	36204913	AT4G20130.1	PTAC14 plastid transcriptionally active 14	0.743558	0.000976005	244.464	143.266
Ro03_G05812	36201741	#N/A	#N/A	-0.228746	0.385529	85.3853	102.235
Ro03_G05811	36195276	AT1G30900.1	BP80-3;3 binding protein of 80 kDa 3;3	0.336247	0.131086	370.423	289.391
Ro03_G05810	36191891	AT1G30880.1	#N/A	-0.182614	0.131208	502.586	572.33
Ro03_G32958	36189430	AT5G45680.1	ATFKBP13 FK506 BINDING PROTEIN 13	0.107505	0.598254	182.38	169.509
Ro03_G05808	36186139	AT2G44880.1	AHG11 ABA hypersensitive germination 11	0.637255	0.270267	6.75934	3.01568
Ro03_G05805	36171888	AT5G17370.1	#N/A	0.991614	2.95e-06	209.506	102.965
Ro03_G05803	36168321	#N/A	#N/A	0.737942	0.157321	11.7524	5.86001
Ro03_G05801	36155765	AT4G20140.1	GSO1 GASSHO1	-0.483681	0.372402	6.2774	10.087
Ro03_G05800	36152188	AT4G20150.1	#N/A	0.375043	0.00870798	869.078	667.186
Ro03_G05799	36144533	AT1G30860.1	#N/A	0.981415	0.00261964	71.1048	33.9303
Ro03_G05798	36136597	AT5G44680.1	#N/A	-0.328496	0.0407255	1547.36	1949.89
Ro03_G05797	36132760	AT5G58420.1	#N/A	-0.159825	0.32462	3367.15	3771.39
Ro03_G05795	36125288	AT4G20170.1	GALS3 galactan synthase 3	0.605718	0.000764645	559.121	362.005
Ro03_G05794	36116432	AT5G44650.1	AtCEST Arabidopsis thaliana chloroplast prote	0.279535	0.222267	130.196	106.552
Ro03_G05793	36106985	AT1G30840.1	ATPUP4 purine permease 4	-0.430664	0.456566	4.57217	7.9339
Ro03_G05792	36096869	AT5G44635.1	MCM6 MINICHROMOSOME MAINTENANCE 6	1.35398	5.76e-16	757.623	291.139
Ro03_G05791	36091667	AT4G20260.1	ATPCAP1 ARABIDOPSIS THALIANA PLASMA-MEMBRANE A	0.315577	0.147321	323.583	256.622
Ro03_G05790	36086523	AT2G34900.1	GTE01	-0.315767	0.163281	157.885	196.229
Ro03_G05788	36084319	AT3G13440.1	#N/A	0.406998	0.0312632	178.536	133.484
Ro03_G05789	36080729	AT5G13010.1	EMB3011 embryo defective 3011	-0.458474	0.00481801	198.375	275.538
Ro03_G05787	36069960	AT4G20270.1	BAM3 BARELY ANY MERISTEM 3	0.421658	0.0549654	371.164	275.139
Ro03_G05786	36064334	AT4G20280.1	TAF11 TBP-associated factor 11	-0.315296	0.0643035	175.191	218.651
Ro03_G05785	36062696	#N/A	#N/A	-0.800657	0.0577538	17.5861	32.9858
Ro03_G05784	36057825	AT4G20300.2	#N/A	-0.0492296	0.713521	838.866	867.936
Ro03_G32963	36041908	AT2G34930.1	#N/A	0.736055	0.196726	7.21671	2.98433
Ro03_G32964	36036440	AT1G47890.1	AtRLP7 receptor like protein 7	-0.136153	0.800632	9.29434	10.5695
Ro03_G05783	36031787	AT1G30825.1	ARPC2A ACTIN-RELATED PROTEIN C2A	-0.145513	0.361471	254.001	280.705
Ro03_G05782	36027335	AT4G20310.1	#N/A	0.147939	0.541726	81.157	73.1667
Ro03_G05781	35994072	AT4G20320.1	#N/A	0.203198	0.210162	1394.09	1206.87
Ro03_G05780	35989208	AT5G44600.1	#N/A	1.32893	0.00073582	78.804	27.1887
Ro03_G05778	35968906	AT1G30820.1	#N/A	-0.4613	0.0201049	682.078	949.835
Ro03_G05777	35961063	AT1G54350.1	ABCD2 ATP-binding cassette D2	0.311345	0.137439	332.352	264.338
Ro03_G05776	35953009	AT3G12680.1	HUA1 ENHANCER OF AG-4 1	-0.00172013	0.988613	690.908	690.913
Ro03_G05773	35941596	AT5G04620.2	ATBIOF biotin F	-0.597117	0.300152	2.47116	5.1479
Ro03_G05772	35927546	#N/A	#N/A	0.0955718	0.782469	41.112	38.1254
Ro03_G05771	35926484	AT2G21820.1	#N/A	0.0259202	0.941814	30.9228	30.2292
Ro03_G05770	35923633	AT3G12685.1	#N/A	-0.594208	0.000560257	202.923	309.338
Ro03_G05769	35915849	AT1G79540.1	#N/A	-0.18944	0.307704	169.793	194.715
Ro03_G05767	35907177	AT1G54340.1	ICDH isocitrate dehydrogenase	0.545631	0.000747768	604.212	409.734
Ro03_G05766	35897567	AT3G12690.1	AGC1.5 AGC kinase 1.5	-0.206385	0.480616	60.9833	70.0572
Ro03_G05765	35894803	AT1G79260.1	#N/A	-0.135836	0.551221	125.352	139.394
Ro03_G05764	35892792	AT1G07950.1	MED22B	0.0981786	0.623261	166.937	155.753
Ro03_G05762	35885373	AT3G12700.1	NANA NANA	0.124664	0.724982	85.2616	77.2323
Ro03_G05760	35875673	AT1G79270.1	ECT8 evolutionarily conserved C-terminal re	-0.690933	0.000173978	559.082	912.894
Ro03_G32933	35855338	AT1G79280.1	AtTPR TRANSLOCATED PROMOTER REGION	-0.0296042	0.72781	2176.71	2221.87
Ro03_G05758	35848397	#N/A	#N/A	-0.346032	0.543534	2.01834	3.66728
Ro03_G05755	35832839	AT3G12710.1	#N/A	0.727471	9.85e-06	484.46	288.665
Ro03_G05754	35826223	AT2G29500.1	#N/A	1.58453	0.00505282	10.557	1.62061
Ro03_G05752	35821082	AT1G79340.1	AtMC4 metacaspase 4	0.690331	1.22e-09	1482.2	912.637
Ro03_G05751	35805497	AT1G79350.1	EMB1135 embryo defective 1135	-0.0937953	0.388747	1346.93	1440.34
Ro03_G05750	35796395	AT1G15510.1	ATECB2 ARABIDOPSIS EARLY CHLOROPLAST BIOGENES	0.81281	0.0922141	18.4524	9.11582
Ro03_G05749	35792701	AT1G79380.1	RGLG4 RING DOMAIN LIGASE 4	0.647949	0.00284171	1055.18	661.216
Ro03_G05748	35790382	AT1G79390.1	#N/A	0.220815	0.249877	196.012	166.953
Ro03_G05747	35782019	AT3G17730.1	anac057 NAC domain containing protein 57	0.0683762	0.876328	21.7859	20.0275
Ro03_G05746	35778358	AT3G12720.1	ATMYB67 myb domain protein 67	0.859752	0.114665	5.17955	0.634829
Ro03_G05744	35766657	AT1G53645.1	#N/A	0.0290053	0.828752	512.971	503.519
Ro03_G05743	35758381	AT1G79360.1	ATOCT2 organic cation/carnitine transporter 2	-2.39841	5.48e-06	3.42929	41.6688
Ro03_G05742	35747931	AT5G43330.1	c-NAD-MDH2 cytosolic-NAD-dependent malate	-0.491365	0.18214	22.8706	33.2284
Ro03_G05741	35745086	AT1G16390.1	ATOCT3 organic cation/carnitine transporter 3	1.9643	5.5e-05	30.2647	4.99332
Ro03_G05739	35738485	AT4G18180.1	#N/A	0.564112	0.320445	4.13818	1.54332
Ro03_G05737	35730859	AT1G27690.1	#N/A	0.698406	0.000420287	341.329	207.167
Ro03_G05736	35724544	AT1G79430.2	APL ALTERED PHLOEM DEVELOPMENT	0.00583814	0.981052	208.526	206.873
Ro03_G05735	35705005	AT1G79440.1	ALDH5F1 aldehyde dehydrogenase 5F1	0.858849	1.06e-13	1954.5	1070.96
Ro03_G32931	35696738	AT1G54320.1	#N/A	-0.264768	0.0528519	1409.58	1697.77
Ro03_G05733	35692214	AT1G54310.2	#N/A	0.39641	0.126605	114.282	85.3188
Ro03_G05732	35689101	AT1G16740.1	#N/A	0.501279	0.00225811	292.107	204.958
Ro03_G05731	35683053	AT1G79460.1	ATKS ARABIDOPSIS THALIANA ENT-KAURENE SYNTH	0.0714492	0.718155	638.26	605.571
Ro03_G32921	35655056	AT4G08850.1	#N/A	0.878937	0.0869607	17.772	7.59972
Ro03_G32920	35608147	AT4G08850.1	#N/A	1.27656	0.00964761	33.4088	10.4628
Ro03_G32919	35589652	#N/A	#N/A	-0.546702	0.331729	1.98012	5.83085
Ro03_G32918	35587926	#N/A	#N/A	-1.52122	0.00859707	0.742545	9.10124
Ro03_G15823	35547701	AT1G79470.1	#N/A	-0.289298	0.020213	885.298	1086.2
Ro03_G15824	35543028	AT1G79490.1	EMB2217 embryo defective 2217	-0.0690993	0.754313	126.54	131.886
Ro03_G32928	35534727	AT1G79500.1	AtkdsA1	0.628883	3.25e-05	829.61	532.242
Ro03_G15827	35530046	AT3G22980.1	#N/A	-0.325162	0.0725204	149.863	189.893
Ro03_G15829	35519045	AT1G16330.1	CYCB3;1 cyclin b3;1	0.928844	2.75e-06	320.324	164.454
Ro03_G15830	35516694	AT1G79510.1	#N/A	-0.482389	0.0423316	92.0921	129.771
Ro03_G15833	35494663	AT4G02220.1	#N/A	-0.265075	0.0411709	421.529	507.902
Ro03_G32927	35491987	AT1G16310.1	#N/A	-0.106771	0.557063	229.422	247.037
Ro03_G15835	35484581	AT3G12760.1	#N/A	-0.0262705	0.881332	579.053	589.71
Ro03_G32929	35481078	AT3G12760.1	#N/A	0.283288	0.535735	20.7907	16.3566
Ro03_G32936	35467191	AT4G08850.1	#N/A	-0.549221	0.258294	21.0547	35.1163
Ro03_G32935	35455208	AT1G16300.1	GAPCP-2 glyceraldehyde-3-phosphate dehydrogena	-0.144729	0.201907	1086.42	1202.87
Ro03_G15839	35443729	AT1G16290.1	#N/A	2.55555	6.21e-09	75.0534	8.61466
Ro03_G15840	35440716	AT4G39830.1	#N/A	1.05534	0.0676145	6.9561	1.36371
Ro03_G15841	35427349	AT1G16270.1	#N/A	-0.113442	0.247018	1360.66	1474.6
Ro03_G15842	35425071	AT3G03450.1	RGL2 RGA-like 2	1.12326	0.0500388	6.91389	0.952244
Ro03_G15843	35422427	#N/A	#N/A	0.619905	0.277834	6.51182	3.17852
Ro03_G15844	35419474	AT1G56170.1	ATHAP5B	0.689761	2.21e-05	548.063	336.54
Ro03_G15847	35404190	AT1G16280.1	AtRH36 Arabidopsis thaliana RNA helicase 36	-0.400163	0.0142899	252.937	337.852
Ro03_G32937	35402633	AT3G12800.1	DECR	0.0985312	0.628194	1263.31	1176.33
Ro03_G15851	35395313	AT3G12800.1	DECR	0.0973748	0.620909	468.337	436.191
Ro03_G15850	35385604	AT1G79560.1	EMB1047 EMBRYO DEFECTIVE 1047	0.527418	0.00261745	539.103	370.611
Ro03_G15852	35364114	AT4G16340.1	SPK1 SPIKE1	0.299049	0.0219091	1694.26	1374.89
Ro03_G32923	35357355	AT1G65790.1	ARK1 receptor kinase 1	-0.0540083	0.876871	29.9562	30.9289
Ro03_G32924	35353685	AT3G06030.1	ANP3 NPK1-related protein kinase 3	0.63016	0.00343411	146.198	93.0624
Ro03_G32926	35312821	AT5G56075.1	#N/A	1.09692	8.13e-05	1071.56	476.522
Ro03_G15853	35307723	AT1G56180.1	#N/A	-0.0998434	0.606031	178.049	189.981
Ro03_G15855	35297090	AT1G56190.1	#N/A	0.0499885	0.583346	7193.25	6946.28
Ro03_G15859	35280159	AT1G79230.1	ATMST1	0.154624	0.174269	1775.69	1591.03
Ro03_G15861	35269346	AT1G79220.1	#N/A	0.187064	0.593318	40.8286	35.0473
Ro03_G33000	35256625	AT4G23180.1	CRK10 cysteine-rich RLK (RECEPTOR-like prote	-0.218173	0.580174	58.3234	68.2254
Ro03_G15862	35250299	AT1G79220.1	#N/A	0.285134	0.476364	26.2195	20.9024
Ro03_G32998	35238516	AT1G11350.1	CBRLK1 CALMODULIN-BINDING RECEPTOR-LIKE PROTE	-1.23532	1.22e-09	100.274	240.216
Ro03_G23268	35224421	AT3G20730.1	#N/A	-0.378688	0.374933	15.1395	21.1345
Ro03_G32999	35221348	AT1G65800.1	ARK2 receptor kinase 2	-0.307451	0.344317	44.8938	57.7337
Ro03_G32997	35209260	AT1G65790.1	ARK1 receptor kinase 1	-0.284822	0.0514566	459.889	562.384
Ro03_G33001	35206918	AT4G21380.1	ARK3 receptor kinase 3	0.0499434	0.905397	23.8316	22.5002
Ro03_G32947	35182587	AT3G16030.1	CES101 CALLUS EXPRESSION OF RBCS 101	-0.929156	0.0363666	12.1163	27.2639
Ro03_G32946	35181711	AT1G67520.1	#N/A	0.114858	0.836986	7.51099	6.34027
Ro03_G32945	35152851	AT1G65790.1	ARK1 receptor kinase 1	-0.873475	1.27e-05	140.784	263.074
Ro03_G23264	35134014	AT3G12810.1	chr13	-0.21661	0.0275363	962.934	1120.8
Ro03_G05422	35113903	AT5G60990.1	#N/A	-0.140167	0.314483	376.388	414.768
Ro03_G05423	35107153	AT1G16480.1	#N/A	0.21033	0.521972	43.7514	37.8688
Ro03_G05424	35104186	AT1G79200.1	SCI1 stigma/style cell-cycle inhibitor 1	0.13981	0.378187	365.177	329.89
Ro03_G32944	35098531	AT4G11290.1	#N/A	0.744471	0.197281	7.80644	2.56046
Ro03_G05428	35082497	AT1G79190.1	#N/A	0.0924328	0.51062	455.12	425.279
Ro03_G05429	35076459	AT1G79180.1	ATMYB63 MYB DOMAIN PROTEIN 63	-1.578	0.00121871	6.44224	26.7603
Ro03_G05430	35050709	AT1G16500.1	#N/A	-0.579579	0.0175165	171.76	262.565
Ro03_G05431	35037390	AT1G79150.1	#N/A	-0.207295	0.211999	726.558	843.795
Ro04_G36095	1794	AT4G16180.2	transmembrane protein;computational_description	-0.2644	0.252458	106.604	127.914
Ro04_G19931	10618	AT5G49480.1	Ca2+-binding protein 1;curator_summary	0.18949	0.691425	14.4483	11.9747
Ro04_G19930	12056	AT5G49010.1	DNA replication protein-like protein;curator_summary	1.29184	0.0043516	30.8316	10.1536
Ro04_G19922	34325	#N/A	#N/A	-0.292151	0.605624	4.02184	5.72221
Ro04_G19920	40415	AT3G17100.1	sequence-specific DNA binding transcription factor;Alias	0.0387459	0.88444	82.7487	80.344
Ro04_G23437	54640	AT5G08410.1	ferredoxin/thioredoxin reductase subunit A (variable subunit) 2;symbol	0.582912	0.000979704	346.588	228.684
Ro04_G23438	56104	AT5G23430.1	Transducin/WD40 repeat-like superfamily protein;computational_description	0.0422032	0.628428	3091.86	3003.41
Ro04_G36097	78265	AT5G08380.1	alpha-galactosidase 1;symbol	0.598676	0.000480281	1008.99	660.71
Ro04_G23440	82097	AT5G08570.1	Pyruvate kinase family protein;computational_description	-0.150132	0.154858	3531.93	3920.17
Ro04_G23441	91618	AT5G08540.1	ribosomal RNA small subunit methyltransferase J;computational_description	0.037744	0.847265	323.132	314.811
Ro04_G23442	97768	AT5G23395.1	Cox19-like CHCH family protein;curator_summary	-0.438072	0.0774057	116.947	161.494
Ro04_G23443	100015	AT5G23390.1	polygalacturonase inhibitor (DUF639);computational_description	-0.09547	0.535418	230.429	246.746
Ro04_G23444	107524	AT3G52350.1	D111/G-patch domain-containing protein;computational_description	-0.0979851	0.594368	199.553	214.188
Ro04_G23445	113404	AT1G50380.1	Prolyl oligopeptidase family protein;computational_description	-0.0762529	0.429735	1840.51	1940.29
Ro04_G23446	127396	AT3G19990.1	E3 ubiquitin-protein ligase;computational_description	-0.824232	2.36e-08	683.085	1218.76
Ro04_G23447	130573	AT1G20696.1	high mobility group B3;curator_summary	1.52297	4e-19	557.628	190.187
Ro04_G23448	134585	AT1G50410.1	SNF2 domain-containing protein / helicase domain-containing protein / zinc finger protein-like protein;curator_summary	-0.133711	0.282661	701.111	771.447
Ro04_G23449	145273	AT3G20015.1	Eukaryotic aspartyl protease family protein;computational_description	1.35321	0.000381942	68.0779	23.0368
Ro04_G23451	152008	AT3G20020.1	protein arginine methyltransferase 6;symbol	-0.135947	0.242909	626.469	690.633
Ro04_G23452	159470	AT3G20000.1	translocase of the outer mitochondrial membrane 40;curator_summary	0.386944	0.133739	172.625	130.889
Ro04_G23454	164547	AT4G24370.1	hypothetical protein;Alias	0.0667125	0.790349	118.243	111.709
Ro04_G23453	165555	AT5G08580.1	Calcium-binding EF hand family protein;computational_description	-0.360551	0.00625723	323.561	416.768
Ro04_G36099	169215	AT2G40730.1	kinase family with ARM repeat domain-containing protein;symbol	-0.00711242	0.944406	1153.98	1158.78
Ro04_G23456	179973	AT5G08520.1	Duplicated homeodomain-like superfamily protein;computational_description	-0.768032	5.28e-05	133.666	231.112
Ro04_G23457	188553	AT5G08350.1	GRAM domain-containing protein / ABA-responsive protein-like protein;computational_description	-0.183507	0.652924	25.9469	29.9514
Ro04_G12477	205112	AT5G23340.1	RNI-like superfamily protein;computational_description	-0.108543	0.489225	315.341	341.262
Ro04_G36102	209487	AT3G19970.1	alpha/beta-Hydrolases superfamily protein;computational_description	-0.491924	0.0423716	211.114	302.187
Ro04_G36103	212135	AT5G23330.1	Nucleotidylyl transferase superfamily protein;computational_description	0.145566	0.413826	215.795	193.945
Ro04_G12480	215633	AT3G19960.1	myosin 1;curator_summary	0.322071	0.00059672	1496.95	1196.23
Ro04_G12483	235273	AT3G20800.1	Cell differentiation%2C Rcd1-like protein;computational_description	-0.324047	0.0318802	680.705	854.858
Ro04_G12484	240894	AT5G23320.1	S-isoprenylcysteine O-methyltransferase;curator_summary	0.0619104	0.704366	226.884	216.349
Ro04_G36101	248352	AT4G05190.1	kinesin 5;curator_summary	1.18261	0.039813	8.90711	1.92126
Ro04_G12485	259659	#N/A	#N/A	-0.591463	0.00635422	167.658	256.293
Ro04_G36100	263176	AT3G57200.1	glycosyltransferase-like protein;computational_description	0.849093	2.36e-05	327.503	178.269
Ro04_G12487	265773	AT5G23290.1	prefoldin 5;symbol	-0.0813901	0.549307	490.817	517.753
Ro04_G12488	266853	AT5G23240.1	DNAJ heat shock N-terminal domain-containing protein;Alias	0.722738	0.0728326	29.9157	16.6047
Ro04_G12490	270343	AT5G23230.1	nicotinamidase 2;symbol	-0.307513	0.283489	62.4873	77.7762
Ro04_G12492	271457	AT5G08280.1	hydroxymethylbilane synthase;curator_summary	0.472766	0.00897359	1031.85	737.582
Ro04_G12489	274122	AT5G23210.1	serine carboxypeptidase-like 34;symbol	-0.160615	0.716344	110.765	127.25
Ro04_G12493	280764	AT5G23200.1	C5orf35;computational_description	0.489927	0.0378515	116.306	81.9
Ro04_G12494	285199	AT5G23190.1	cytochrome P450%2C family 86%2C subfamily B%2C polypeptide 1;curator_summary	1.54871	0.000669554	28.5771	7.41792
Ro04_G12495	288452	AT1G17330.1	Metal-dependent phosphohydrolase;computational_description	0.282949	0.0912018	299.726	244.549
Ro04_G12496	292110	AT5G23160.1	transmembrane protein;computational_description	-0.985137	0.00136792	58.6697	122.971
Ro04_G12497	295928	AT5G08200.1	peptidoglycan-binding LysM domain-containing protein;computational_description	-0.0506333	0.857535	76.1765	79.7019
Ro04_G12498	304559	AT5G23150.1	Tudor/PWWP/MBT domain-containing protein;curator_summary	-0.238324	0.0351804	849.589	1005.61
Ro04_G36104	317815	AT5G23140.1	nuclear-encoded CLP protease P7;curator_summary	0.11919	0.332857	467.497	429.688
Ro04_G12501	321430	AT5G23120.1	photosystem II stability/assembly factor%2C chloroplast (HCF136);curator_summary	0.278644	0.235615	302.663	247.614
Ro04_G12503	327354	AT5G23110.1	Zinc finger%2C C3HC4 type (RING finger) family protein;computational_description	-0.272897	0.0202711	788.186	953.777
Ro04_G12505	365225	AT3G18610.1	nucleolin like 2;curator_summary	-0.263833	0.0725254	6590.89	7939.6
Ro04_G12506	371164	AT3G19740.1	P-loop containing nucleoside triphosphate hydrolases superfamily protein;computational_description	-0.0815332	0.578889	1111.22	1177.58
Ro04_G12507	385314	AT3G17820.1	glutamine synthetase 1.3;curator_summary	0.247551	0.0530661	4760.36	4000.32
Ro04_G12511	399589	AT3G13530.1	mitogen-activated protein kinase kinase kinase 7;curator_summary	-0.162759	0.070371	3280.3	3676.75
Ro04_G12512	416773	AT1G50200.1	Alanyl-tRNA synthetase;symbol	-0.13401	0.231954	1473.73	1617.16
Ro04_G12513	427515	AT3G19780.1	hypothetical protein;computational_description	0.126217	0.428821	338.605	310.637
Ro04_G12514	433653	AT3G18620.1	DHHC-type zinc finger family protein;computational_description	-0.152469	0.290297	293.188	326.458
Ro04_G36105	437263	AT5G36120.1	cofactor assembly%2C complex C (B6F);symbol	-0.101806	0.761894	90.1702	97.3866
Ro04_G36108	438351	AT5G18362.1	#N/A	-0.481017	9.32e-05	1057.47	1483.58
Ro04_G12516	441878	AT3G19820.1	cell elongation protein / DWARF1 / DIMINUTO (DIM);curator_summary	0.638669	7.56e-05	2802.7	1785.01
Ro04_G12517	446923	AT1G50260.1	N-terminal-transmembrane-C2 domain type 5.1;symbol	-0.240102	0.0910568	443.252	524.37
Ro04_G12518	454530	AT3G19840.1	pre-mRNA-processing protein 40C;curator_summary	-0.0827087	0.478646	620.886	657.648
Ro04_G12519	464760	AT1G50300.1	TBP-associated factor 15;symbol	-0.227512	0.111239	355.086	415.598
Ro04_G12521	474824	#N/A	#N/A	-0.0172891	0.946476	222.956	224.143
Ro04_G12520	476496	AT3G19895.1	RING/U-box superfamily protein;computational_description	0.252279	0.034852	914.622	765.373
Ro04_G36107	482935	AT3G19900.1	hypothetical protein;computational_description	0.204009	0.362224	199.139	173.241
Ro04_G12524	486041	AT3G18630.1	uracil dna glycosylase;curator_summary	0.846686	0.00101074	112.233	60.9185
Ro04_G12525	488608	AT5G64520.1	homolog of X-ray repair cross complementing 2 (XRCC2);curator_summary	1.11881	0.000638271	63.1745	26.7481
Ro04_G12526	491987	AT1G60860.1	ARF-GAP domain 2;curator_summary	0.159679	0.22261	807.742	723.024
Ro04_G12527	502683	#N/A	#N/A	-0.260658	0.236512	300.846	363.62
Ro04_G12528	504731	AT1G31870.1	pre-mRNA-splicing factor of RES complex protein;computational_description	-0.231439	0.072763	419.902	494.805
Ro04_G36111	516916	AT1G50200.1	Alanyl-tRNA synthetase;symbol	0.0818133	0.646993	185.107	174.314
Ro04_G12530	525146	AT1G31870.1	pre-mRNA-splicing factor of RES complex protein;computational_description	0.0149031	0.968439	32.725	32.5724
Ro04_G12531	526799	AT2G29580.1	CCCH-type zinc fingerfamily protein with RNA-binding domain-containing protein;curator_summary	-0.0704363	0.654713	571.092	601.664
Ro04_G12533	539043	AT3G15810.1	LURP-one-like protein (DUF567);computational_description	-0.287764	0.576566	8.27236	10.776
Ro04_G12534	548335	AT4G21200.1	gibberellin 2-oxidase 8;curator_summary	-0.433081	0.387475	17.9505	25.8836
Ro04_G12535	550545	#N/A	#N/A	0.0487342	0.814922	140.748	135.65
Ro04_G12536	554144	#N/A	#N/A	-0.531003	0.247958	12.5611	19.2403
Ro04_G12537	555696	AT1G60670.2	hypothetical protein (DUF3755);computational_description	-0.11399	0.434625	869.186	940.968
Ro04_G12538	563119	#N/A	#N/A	0.34093	0.0419364	538.321	423.71
Ro04_G12539	567441	AT1G10850.1	Leucine-rich repeat protein kinase family protein;computational_description	0.629034	0.000402053	567.177	363.962
Ro04_G12540	574864	AT5G40210.1	nodulin MtN21 /EamA-like transporter family protein;curator_summary	-0.35141	0.355679	174.889	231.388
Ro04_G36110	577644	#N/A	#N/A	-0.132563	0.807372	18.7467	21.7546
Ro04_G12543	578509	AT2G33840.1	Tyrosyl-tRNA synthetase%2C class Ib%2C bacterial/mitochondrial;computational_description	0.56704	0.263463	5.51547	1.0463
Ro04_G12544	582852	AT3G02820.1	zinc knuckle (CCHC-type) family protein;computational_description	1.5418	3.9e-11	233.442	76.4543
Ro04_G12545	586742	AT3G11920.1	glutaredoxin-like protein;computational_description	0.0812636	0.718723	105.737	99.5855
Ro04_G36112	592739	AT2G02220.1	phytosulfokin receptor 1;curator_summary	-0.26525	0.122982	408.162	493.254
Ro04_G36113	611945	AT2G37770.2	NAD(P)-linked oxidoreductase superfamily protein;curator_summary	-0.67821	0.000387245	528.243	858.405
Ro04_G12548	617188	AT1G14520.1	myo-inositol oxygenase 1;curator_summary	-0.514099	0.195535	186.278	282.498
Ro04_G12549	623445	AT2G02180.1	tobamovirus multiplication protein 3;curator_summary	-0.243186	0.0604339	876.748	1042.09
Ro04_G12550	625032	#N/A	#N/A	-0.699366	0.0115994	56.3177	93.5825
Ro04_G12551	630722	AT2G02170.1	Remorin family protein;computational_description	0.175689	0.263892	326.622	288.499
Ro04_G12552	635491	AT2G02150.1	Tetratricopeptide repeat (TPR)-like superfamily protein;symbol	0.439874	0.0380233	177.849	130.4
Ro04_G12553	638076	#N/A	#N/A	0.0792682	0.823263	44.3508	41.8204
Ro04_G12555	643966	AT2G02148.1	PPR containing protein;computational_description	-0.0752996	0.530066	626.01	661.192
Ro04_G12556	647649	AT3G18420.1	Protein prenylyltransferase superfamily protein;Alias	0.392591	0.0635229	502.873	379.409
Ro04_G12557	648975	AT5G54910.1	DEA(D/H)-box RNA helicase family protein;computational_description	0.15898	0.239642	760.429	679.309
Ro04_G12558	695611	AT5G13770.1	Pentatricopeptide repeat (PPR-like) superfamily protein;computational_description	0.339259	0.159835	157.965	122.92
Ro04_G12559	700092	AT4G26055.1	transmembrane protein;computational_description	0.723807	0.0354942	65.5538	36.979
Ro04_G00461	702765	AT2G02100.1	low-molecular-weight cysteine-rich 69;curator_summary	1.01764	1.22e-18	8440.51	4138.53
Ro04_G00458	710325	AT1G14570.1	UBX domain-containing protein;curator_summary	0.194844	0.0699775	1271.89	1109.59
Ro04_G00457	720166	AT4G05170.1	basic helix-loop-helix (bHLH) DNA-binding superfamily protein;computational_description	0.0244329	0.965359	10.3882	9.92613
Ro04_G00455	724879	AT2G02090.1	SNF2 domain-containing protein / helicase domain-containing protein;symbol	-0.108829	0.34268	1033.11	1112.44
Ro04_G00454	738081	AT2G02070.1	indeterminate(ID)-domain 5;symbol	-0.17483	0.211908	581.68	658
Ro04_G00453	746898	AT2G02070.1	indeterminate(ID)-domain 5;symbol	-0.577203	0.000814652	171.813	260.66
Ro04_G00452	754727	AT1G75010.1	GTP binding protein;curator_summary	-0.00186131	0.990237	356.494	355.347
Ro04_G00451	761227	AT1G14590.1	Nucleotide-diphospho-sugar transferase family protein;computational_description	-0.227874	0.334526	71.2176	84.3627
Ro04_G00450	764026	AT4G32640.1	Sec23/Sec24 protein transport family protein;computational_description	-0.00767442	0.949486	835.394	841.402
Ro04_G36114	774240	AT1G09290.1	hypothetical protein;computational_description	0.153635	0.30398	273.699	245.469
Ro04_G00448	777895	AT2G40260.1	Homeodomain-like superfamily protein;computational_description	0.478121	0.038916	240.334	170.034
Ro04_G00447	795459	#N/A	#N/A	0.311172	0.0136898	755.573	606.301
Ro04_G00445	799279	AT2G46280.1	TGF-beta receptor interacting protein 1;curator_summary	-0.176905	0.193806	1619.54	1835.86
Ro04_G00443	802062	AT2G02040.1	peptide transporter 2;curator_summary	0.0839786	0.541754	1619.49	1526.14
Ro04_G36123	812637	AT1G65960.2	glutamate decarboxylase 2;curator_summary	-0.524945	0.30427	14.4312	23.3669
Ro04_G00440	818532	AT4G17260.1	Lactate/malate dehydrogenase family protein;computational_description	-0.951092	0.0942255	5.93411	18.7955
Ro04_G00439	820490	AT2G37870.1	Bifunctional inhibitor/lipid-transfer protein/seed storage 2S albumin superfamily protein;computational_description	1.04958	0.0063304	97.8579	42.3077
Ro04_G00438	823087	AT1G14630.1	XRI1-like protein;computational_description	1.29345	6.84e-11	505.731	200.685
Ro04_G00437	826611	#N/A	#N/A	0.342268	0.553223	5.22176	3.20987
Ro04_G00436	830417	AT4G13420.1	high affinity K+ transporter 5;curator_summary	-0.269575	0.0860923	230.3	278.62
Ro04_G00435	834220	AT1G14660.1	Na+/H+ exchanger 8;curator_summary	-0.254144	0.0966046	706.591	845.541
Ro04_G00434	846853	AT2G01970.1	Endomembrane protein 70 protein family;computational_description	0.342066	0.00630088	1092.87	860.251
Ro04_G00432	855515	AT1G59950.1	NAD(P)-linked oxidoreductase superfamily protein;computational_description	2.16412	5.42e-13	312.117	61.8156
Ro04_G00431	867490	AT1G59950.1	NAD(P)-linked oxidoreductase superfamily protein;computational_description	1.18651	0.0315856	24.679	6.70799
Ro04_G00430	872213	AT2G01950.1	BRI1-like 2;curator_summary	0.285513	0.363972	228.178	183.254
Ro04_G00429	881737	AT1G68130.1	indeterminate(ID)-domain 14;curator_summary	0.330315	0.0213727	813.121	644.867
Ro04_G00427	896577	AT1G14685.1	basic pentacysteine 2;curator_summary	-0.122953	0.42493	472.276	515.286
Ro04_G00426	899405	AT1G69860.1	Major facilitator superfamily protein;computational_description	0.262892	0.360936	181.813	149.888
Ro04_G36125	911625	AT1G22370.1	UDP-glucosyl transferase 85A5;symbol	1.19768	0.000127981	1177.12	478.43
Ro04_G36124	923915	AT2G38280.1	AMP deaminase%2C putative / myoadenylate deaminase;curator_summary	0.23637	0.188775	1019.92	863.519
Ro04_G00424	930943	AT1G27090.1	glycine-rich protein;computational_description	-0.232491	0.0634559	1169.98	1380.23
Ro04_G00423	935959	AT5G39950.1	thioredoxin 2;curator_summary	0.54883	0.0644927	603.023	399.756
Ro04_G00422	937260	AT1G59725.1	DNAJ heat shock family protein;computational_description	-0.346661	0.129019	178.481	228.082
Ro04_G00421	941738	AT5G10370.1	helicase domain-containing protein / IBR domain-containing protein / zinc finger protein-like protein;computational_description	0.115439	0.741903	35.596	32.8004
Ro04_G00420	942717	AT4G01020.1	helicase domain-containing protein / IBR domain-containing protein / zinc finger protein-like protein;computational_description	-0.649685	0.0344057	48.9344	78.6254
Ro04_G00419	949289	AT1G59710.1	actin cross-linking protein (DUF569);computational_description	-0.898189	0.00017907	402.048	770.98
Ro04_G00418	954727	AT1G69910.1	Protein kinase superfamily protein;computational_description	0.543813	0.0144854	507.054	341.454
Ro04_G00417	957262	AT1G27150.1	Tetratricopeptide repeat (TPR)-like superfamily protein;computational_description	-0.710932	2.73e-05	269.085	446.66
Ro04_G36126	961951	AT1G10370.1	Glutathione S-transferase family protein;curator_summary	0.362459	0.0799198	1711.18	1320.71
Ro04_G00415	965939	AT1G05670.1	Pentatricopeptide repeat (PPR-like) superfamily protein;computational_description	0.206589	0.583528	31.743	27.3411
Ro04_G00412	973441	AT1G10380.1	Putative membrane lipoprotein;computational_description	0.75581	0.0285962	48.3789	27.1013
Ro04_G00411	975370	AT1G74800.1	Galactosyltransferase family protein;computational_description	0.220945	0.281917	159.63	136.299
Ro04_G00410	980669	AT3G11430.1	glycerol-3-phosphate acyltransferase 5;curator_summary	0.22483	0.582853	27.1799	22.874
Ro04_G00409	986873	AT1G10410.1	CW14 protein (DUF1336);computational_description	-0.224642	0.270158	1347.14	1581.76
Ro04_G36118	997649	AT1G10417.1	RUN/FYVE domain protein;curator_summary	0.505862	0.248434	23.4711	15.521
Ro04_G00406	1015636	AT1G59640.2	transcription factor BIG PETAL P (BPE);curator_summary	0.0392336	0.850837	181.586	177.782
Ro04_G00405	1018648	AT1G77180.1	chromatin protein family;curator_summary	-2.08755	7.7e-07	8.4925	46.1993
Ro04_G00404	1021506	AT1G59820.1	aminophospholipid ATPase 3;curator_summary	-0.205614	0.0877714	1040.26	1200.52
Ro04_G00403	1033167	#N/A	#N/A	-0.429702	0.457917	3.0506	5.8622
Ro04_G00402	1038634	AT1G27170.1	transmembrane receptors / ATP binding protein;computational_description	-0.397948	0.025012	253.652	337.331
Ro04_G00401	1043634	AT5G13050.1	5-formyltetrahydrofolate cycloligase;curator_summary	0.0313574	0.903358	93.3702	90.3126
Ro04_G00400	1051184	AT1G69970.2	CLAVATA3/ESR-RELATED 26;curator_summary	-0.359969	0.383938	19.3187	25.3907
Ro04_G00399	1055550	AT1G10430.1	protein phosphatase 2A-2;curator_summary	-0.156742	0.182418	1637.74	1828.85
Ro04_G00397	1062124	AT1G27190.1	Leucine-rich repeat protein kinase family protein;computational_description	0.462299	0.00175934	593.204	429.225
Ro04_G00396	1065584	#N/A	#N/A	-0.223164	0.699786	2.5875	3.55864
Ro04_G00394	1070537	AT1G74840.1	Homeodomain-like superfamily protein;computational_description	-0.373642	0.0826759	569.272	744.826
Ro04_G00393	1073703	AT1G59840.1	cofactor assembly of complex C;symbol	0.859497	0.000123186	230.101	124.516
Ro04_G00392	1076894	AT1G27200.1	glycosyltransferase family protein (DUF23);computational_description	-0.573806	0.000549674	177.542	265.002
Ro04_G00390	1082803	AT1G27210.1	ARM repeat superfamily protein;computational_description	-0.365869	0.0379337	479.185	621.86
Ro04_G00389	1095008	AT1G70060.1	SIN3-like 4;curator_summary	-0.420599	3.24e-05	1751.17	2349.86
Ro04_G00388	1104118	AT1G70070.1	AT1G70070.1	0.809064	0.00156155	151.689	84.5404
Ro04_G00387	1109769	AT1G59900.1	pyruvate dehydrogenase complex E1 alpha subunit;curator_summary	-0.272436	0.00500012	2271.86	2747.66
Ro04_G00386	1122071	AT1G70090.1	glucosyl transferase family 8;curator_summary	0.508703	0.00182636	1127.78	787.428
Ro04_G00385	1124599	AT1G10460.1	germin-like protein 7;curator_summary	0.191643	0.73764	9.75801	7.47431
Ro04_G36120	1124951	#N/A	#N/A	-0.190977	0.182884	1411.65	1612.37
Ro04_G00383	1127614	AT1G59910.1	Actin-binding FH2 (formin homology 2) family protein;computational_description	-0.400993	0.331086	18.7535	25.9232
Ro04_G00382	1135687	AT3G48100.1	response regulator 5;curator_summary	-0.466906	0.00354739	665.743	925.264
Ro04_G00381	1141083	AT1G70150.1	zinc ion binding protein;computational_description	0.138289	0.581109	98.0998	88.4016
Ro04_G36119	1145038	AT1G70160.1	zinc finger MYND domain protein;computational_description	-0.229233	0.048706	1513.76	1775.49
Ro04_G00379	1148306	#N/A	#N/A	-0.652316	0.252618	14.5042	31.9043
Ro04_G00378	1153337	AT1G70170.1	matrix metalloproteinase;curator_summary	-0.0801378	0.747084	91.2247	95.9527
Ro04_G36121	1158153	AT1G24130.1	Transducin/WD40 repeat-like superfamily protein;computational_description	-1.08723	0.000112202	57.4241	127.755
Ro04_G00377	1164089	AT1G70180.2	Sterile alpha motif (SAM) domain-containing protein;computational_description	0.0533402	0.638207	681.015	657.147
Ro04_G00375	1176945	AT1G59980.1	ARG1-like 2;symbol	0.281331	0.0106707	719.654	590.958
Ro04_G00374	1182035	AT1G24110.1	Peroxidase superfamily protein;computational_description	-0.169609	0.751195	9.16946	10.7926
Ro04_G00372	1184932	AT5G56660.1	IAA-leucine resistant (ILR)-like 2;curator_summary	-0.0943376	0.636542	680.328	728.866
Ro04_G00370	1190297	AT1G10510.1	RNI-like superfamily protein;symbol	0.350269	0.0125306	774.367	605.326
Ro04_G00368	1223839	AT1G59990.1	DEA(D/H)-box RNA helicase family protein;symbol	0.439712	0.0775804	195.473	141.723
Ro04_G00367	1230309	AT1G10520.1	DNA polymerase lambda (POLL);curator_summary	0.956909	1.84e-07	378.972	192.18
Ro04_G36122	1236866	AT1G24095.1	Putative thiol-disulfide oxidoreductase DCC;computational_description	-0.278172	0.211549	103.87	125.788
Ro04_G00365	1238929	AT5G51080.1	RNase H family protein;computational_description	0.733874	0.00568711	103.968	60.012
Ro04_G00364	1242015	AT1G70200.1	RNA-binding (RRM/RBD/RNP motifs) family protein;computational_description	0.519947	0.000208424	489.969	340.097
Ro04_G00363	1251086	AT1G70210.1	CYCLIN D1%3B1;curator_summary	1.16619	1.08e-09	868.067	376.931
Ro04_G00362	1260378	AT1G10522.1	Serine/Threonine-kinase;curator_summary	-0.337302	0.520269	7.22699	10.2017
Ro04_G00361	1262565	AT1G60010.1	D-ribose-binding periplasmic protein;computational_description	0.286275	0.249353	462.002	375.91
Ro04_G00360	1268602	AT1G60030.1	nucleobase-ascorbate transporter 7;symbol	7.24e-05	0.999596	591.073	592.921
Ro04_G00359	1275486	AT1G24050.1	RNA-processing%2C Lsm domain-containing protein;computational_description	0.0340018	0.780505	822.874	801.82
Ro04_G00358	1281606	AT1G70230.1	TRICHOME BIREFRINGENCE-LIKE 27;curator_summary	0.202146	0.224719	481.463	415.938
Ro04_G00357	1284265	AT1G24040.1	Acyl-CoA N-acyltransferases (NAT) superfamily protein;computational_description	-0.667282	0.000193052	248.451	399.209
Ro04_G00356	1286815	AT1G24030.1	Protein kinase superfamily protein;computational_description	1.58167	4.08e-15	259.352	83.987
Ro04_G00355	1290800	AT1G24020.1	MLP-like protein 423;symbol	0.00763312	0.973421	3152.92	3136.51
Ro04_G00354	1296829	AT1G70260.1	nodulin MtN21 /EamA-like transporter family protein;curator_summary	-0.171491	0.361797	382.025	430.656
Ro04_G00353	1319750	AT1G60060.1	Serine/threonine-protein kinase WNK (With No Lysine)-like protein;computational_description	-0.186152	0.554084	118.162	136.631
Ro04_G00352	1322800	AT5G26830.1	Threonyl-tRNA synthetase;curator_summary	0.263601	0.0743086	2139.61	1776.88
Ro04_G00351	1333249	#N/A	#N/A	-0.995088	0.0434155	8.52443	20.2134
Ro04_G00350	1336100	AT1G23980.1	RING/U-box superfamily protein;computational_description	0.127898	0.544353	127.204	115.419
Ro04_G00349	1339287	AT1G60070.1	Adaptor protein complex AP-1%2C gamma subunit;computational_description	-0.197276	0.0329025	1905.09	2187.2
Ro04_G00348	1349690	AT1G23890.1	NHL domain-containing protein;computational_description	-0.178264	0.19263	1201.13	1360.55
Ro04_G00347	1352438	AT1G70280.2	NHL domain-containing protein;computational_description	0.677111	3.25e-05	612.561	379.643
Ro04_G36134	1359395	#N/A	#N/A	-0.652926	8.07e-06	1085.3	1719.84
Ro04_G00345	1366688	AT1G70300.1	K+ uptake permease 6;curator_summary	-0.561335	0.000103844	804.568	1195.69
Ro04_G00344	1382464	AT2G24590.1	RNA recognition motif and CCHC-type zinc finger domains containing protein;curator_summary	0.00630403	0.964127	396.602	395.346
Ro04_G00342	1386792	#N/A	#N/A	0.173002	0.420546	119.337	105.345
Ro04_G00341	1395860	AT1G69770.1	chromomethylase 3;curator_summary	1.55877	1.21e-17	510.61	168.731
Ro04_G36130	1402521	AT4G19170.1	nine-cis-epoxycarotenoid dioxygenase 4;curator_summary	1.67967	3.74e-19	695.206	209.346
Ro04_G00340	1411910	AT1G23820.2	spermidine synthase;curator_summary	-0.302698	0.0205256	2360.01	2919.03
Ro04_G00339	1418336	AT1G60500.1	AT1G60500.1	-1.13615	0.0325185	0	5.62207
Ro04_G00338	1427082	AT1G23800.1	aldehyde dehydrogenase 2B7;curator_summary	-1.50597	2.05e-08	1148.53	3474.87
Ro04_G00337	1432269	AT1G10550.1	xyloglucan:xyloglucosyl transferase 33;curator_summary	-1.13539	0.0213049	5.909	17.0913
Ro04_G00336	1435329	AT1G60190.1	ARM repeat superfamily protein;curator_summary	-0.128931	0.726568	25.9531	28.5109
Ro04_G00335	1437669	AT1G30570.1	hercules receptor kinase 2;curator_summary	-0.755594	0.181126	3.0084	7.48062
Ro04_G00334	1441916	AT1G70330.1	equilibrative nucleotide transporter 1;curator_summary	-0.252583	0.0941172	621.189	741.631
Ro04_G00333	1444278	AT1G60200.1	splicing factor PWI domain-containing protein / RNA recognition motif (RRM)-containing protein;computational_description	-0.196783	0.0506209	1268.66	1455.96
Ro04_G00332	1450967	AT1G60220.1	UB-like protease 1D;curator_summary	0.124271	0.419634	552.241	505.922
Ro04_G00331	1457077	AT5G40270.1	HD domain-containing metal-dependent phosphohydrolase family protein;computational_description	1.25765	4.27e-11	252.202	102.702
Ro04_G36129	1463975	AT1G60230.1	Radical SAM superfamily protein;computational_description	-0.438126	0.00243651	293.395	400.105
Ro04_G00329	1468275	AT1G10580.1	Transducin/WD40 repeat-like superfamily protein;computational_description	0.0811581	0.530055	546.312	515.796
Ro04_G00328	1471624	AT1G23740.1	Oxidoreductase%2C zinc-binding dehydrogenase family protein;curator_summary	0.87933	3.57e-05	263.774	140.441
Ro04_G00327	1476141	AT1G23750.1	Nucleic acid-binding%2C OB-fold-like protein;computational_description	-0.164392	0.0789388	2172.06	2435.65
Ro04_G00325	1482057	AT1G23760.1	BURP domain-containing protein;curator_summary	1.43794	6.34e-37	2867.51	1047.27
Ro04_G00324	1489875	AT1G70350.1	hypothetical protein;computational_description	0.0132407	0.95014	191.693	189.8
Ro04_G00323	1492803	AT1G23790.1	dicer-like protein (DUF936);computational_description	0.905352	4.38e-06	306.826	161.085
Ro04_G00322	1495976	AT3G01500.1	carbonic anhydrase 1;curator_summary	0.583769	0.00367094	187.083	122.449
Ro04_G36132	1501749	AT1G10600.1	associated molecule with the SH3 domain of STAM 2;symbol	-0.378244	0.0248843	237.581	309.604
Ro04_G00320	1506536	AT1G23710.1	hypothetical protein (DUF1645);computational_description	0.441628	0.00715499	290.019	212.212
Ro04_G00319	1512049	AT5G14720.1	Protein kinase superfamily protein;computational_description	0.218058	0.144717	632.907	541.024
Ro04_G00318	1518149	AT1G70440.1	similar to RCD one 3;curator_summary	-0.494613	0.277305	19.0849	29.6469
Ro04_G00316	1525640	AT1G10610.1	basic helix-loop-helix (bHLH) DNA-binding superfamily protein;computational_description	0.23649	0.505137	45.3135	37.5577
Ro04_G00315	1528918	AT1G23530.1	transmembrane protein;computational_description	0.0340625	0.923417	47.978	46.1009
Ro04_G00311	1539291	AT1G60420.1	DC1 domain-containing protein;curator_summary	-0.0652652	0.56383	2857.06	2987.63
Ro04_G36131	1546730	AT1G70480.1	OBP32pep%2C putative (DUF220);computational_description	0.41517	0.0013594	849.17	635.075
Ro04_G00309	1549452	AT4G32180.1	pantothenate kinase 2;curator_summary	0.0208531	0.868777	425.391	419.117
Ro04_G00308	1560779	AT1G60460.1	hypothetical protein;computational_description	-1.13292	0.00622224	17.3358	43.9838
Ro04_G00307	1566501	AT1G60470.1	galactinol synthase 4;curator_summary	0.98873	6.89e-05	335.035	162.883
Ro04_G00306	1571182	AT1G60490.1	vacuolar protein sorting 34;curator_summary	0.0466038	0.675836	3866.39	3739.66
Ro04_G00305	1583341	AT1G60550.1	enoyl-CoA hydratase/isomerase D;symbol	0.988208	0.00298632	124.553	58.7044
Ro04_G00304	1587679	AT1G60590.1	Pectin lyase-like superfamily protein;computational_description	0.0792559	0.689053	802.905	756.894
Ro04_G00303	1604663	AT1G14920.1	GRAS family transcription factor family protein;curator_summary	-0.22915	0.122991	1496.96	1759.56
Ro04_G00302	1609079	AT5G03830.1	CDK inhibitor P21 binding protein;computational_description	0.319561	0.0373631	344.344	275.87
Ro04_G00301	1614750	AT1G23170.1	transmembrane protein (Protein of unknown function DUF2359%2C transmembrane);computational_description	-0.306061	0.0247386	1323.55	1642.63
Ro04_G00300	1619399	AT1G70760.1	inorganic carbon transport protein-like protein;curator_summary	0.810459	0.145962	6.53121	1.21133
Ro04_G00299	1621538	AT1G23180.1	ARM repeat superfamily protein;computational_description	0.0848682	0.521723	517.496	488.373
Ro04_G36143	1626462	#N/A	#N/A	0.929744	0.00660377	52.7116	26.061
Ro04_G36144	1628678	AT1G14910.1	ENTH/ANTH/VHS superfamily protein;computational_description	-0.397805	0.000230609	1100.14	1453.7
Ro04_G00296	1637548	AT1G70750.1	myosin-binding protein (Protein of unknown function%2C DUF593);Alias	0.322642	0.174598	229.345	180.408
Ro04_G00295	1643383	AT1G70740.1	Protein kinase superfamily protein;computational_description	0.173499	0.324097	334.926	296.712
Ro04_G00293	1649752	AT1G14900.1	high mobility group A;curator_summary	0.330736	0.0164077	1128.14	894.82
Ro04_G00292	1652554	AT1G23190.1	Phosphoglucomutase/phosphomannomutase family protein;curator_summary	0.190141	0.077217	2740.81	2398.23
Ro04_G00291	1660395	AT3G60730.1	Plant invertase/pectin methylesterase inhibitor superfamily;computational_description	-0.479603	0.0426837	296.545	417.56
Ro04_G00290	1674108	AT1G70710.1	glycosyl hydrolase 9B1;curator_summary	0.423833	0.00706304	1369.2	1015.11
Ro04_G00289	1680508	#N/A	#N/A	0.331039	0.106007	525.733	414.298
Ro04_G00288	1682639	AT1G23220.1	Dynein light chain type 1 family protein;computational_description	1.06102	1.08e-05	353.545	163.784
Ro04_G36145	1684288	AT2G01620.1	RNI-like superfamily protein;symbol	0.505746	0.0893848	85.7811	59.2585
Ro04_G36146	1685261	AT2G01630.1	O-Glycosyl hydrolases family 17 protein;computational_description	0.341289	0.0447954	379.214	298.818
Ro04_G00286	1690813	AT1G23230.1	mediator of RNA polymerase II transcription subunit;computational_description	-0.296415	0.0104595	1336.71	1647.93
Ro04_G00285	1703523	AT3G17860.1	jasmonate-zim-domain protein 3;curator_summary	-0.623806	0.000687252	1839.15	2865.64
Ro04_G36127	1719413	AT2G01650.1	plant UBX domain-containing protein 2;curator_summary	-0.0902437	0.578706	413.681	439.012
Ro04_G00283	1724093	AT5G17190.1	B-cell receptor-associated-like protein;computational_description	-0.0873283	0.545308	820.695	869.976
Ro04_G00281	1729164	AT5G37660.1	plasmodesmata-located protein 7;curator_summary	0.0149709	0.950432	230.647	226.63
Ro04_G00280	1734548	AT1G70670.1	Caleosin-related family protein;curator_summary	0.37482	0.0197448	1007.46	771.988
Ro04_G00279	1742738	AT1G70660.1	MMS ZWEI homologue 2;curator_summary	0.186763	0.11871	905.519	792.877
Ro04_G00278	1745980	AT3G60670.1	PLATZ transcription factor family protein;computational_description	0.781705	0.0511357	27.7662	14.7316
Ro04_G00277	1749494	AT2G30840.1	2-oxoglutarate (2OG) and Fe(II)-dependent oxygenase superfamily protein;curator_summary	-1.27926	1.98e-11	1344.11	3347.09
Ro04_G00276	1750950	AT1G70650.1	Ran BP2/NZF zinc finger-like superfamily protein;computational_description	0.83048	3.16e-08	348.687	194.29
Ro04_G36128	1766636	AT1G14860.1	nudix hydrolase homolog 18;symbol	-3.57966	1.62e-16	4.96114	107.83
Ro04_G00272	1772524	#N/A	#N/A	-1.77039	0.00198496	0	7.78346
Ro04_G00271	1782737	#N/A	#N/A	-0.321292	0.554052	9.78712	13.652
Ro04_G00270	1784210	AT1G24610.1	Rubisco methyltransferase family protein;computational_description	0.0572104	0.689672	308.603	296.244
Ro04_G00269	1787757	AT1G24620.1	EF hand calcium-binding protein family;curator_summary	0.287279	0.138973	169.835	137.915
Ro04_G00267	1793479	AT2G01680.1	Ankyrin repeat family protein;computational_description	0.256982	0.213896	782.694	649.968
Ro04_G00266	1796447	AT3G55620.1	Translation initiation factor IF6;symbol	-0.188719	0.0413498	1292.49	1474.2
Ro04_G00265	1800314	AT2G01690.1	ARM repeat superfamily protein;computational_description	-0.0253587	0.846039	1237.79	1258.46
Ro04_G00264	1809356	AT1G14850.1	nucleoporin 155;curator_summary	0.421786	0.00543372	1223.53	909.042
Ro04_G00263	1824923	AT1G24793.1	UDP-3-O-acyl N-acetylglycosamine deacetylase family protein;symbol	0.654118	0.00113447	247.324	154.645
Ro04_G00261	1831342	AT1G68070.1	Zinc finger%2C C3HC4 type (RING finger) family protein;computational_description	-0.278229	0.074755	706.502	856.639
Ro04_G00260	1836331	AT2G01730.1	cleavage and polyadenylation specificity factor 73 kDa subunit-II;curator_summary	-0.216542	0.45583	64.3813	76.2988
Ro04_G00259	1842303	AT1G68060.1	microtubule-associated proteins 70-1;curator_summary	0.517591	0.000312894	2903.73	2016.47
Ro04_G00258	1853596	AT2G01740.1	AT2G01740.1	0.248956	0.482041	61.0313	50.9504
Ro04_G00257	1868387	#N/A	#N/A	1.49288	0.00928143	6.66638	0.348767
Ro04_G00256	1896434	AT1G14840.1	microtubule-associated proteins 70-4;curator_summary	0.666853	0.0177454	80.8575	49.058
Ro04_G00255	1900915	AT1G14830.1	DYNAMIN-like 1C;curator_summary	0.990681	1.19e-11	672.827	334.964
Ro04_G00254	1907003	AT1G68050.1	flavin-binding%2C kelch repeat%2C f box 1;curator_summary	0.184307	0.578053	115.571	99.3597
Ro04_G00253	1910143	AT2G01755.1	hypothetical protein;computational_description	0.805823	0.163821	10.196	3.05748
Ro04_G00252	1913514	AT2G01760.1	response regulator 14;curator_summary	0.0534296	0.651391	875.853	844.54
Ro04_G36147	1919899	AT1G14820.1	Sec14p-like phosphatidylinositol transfer family protein;computational_description	0.646412	0.00576309	459.31	288.17
Ro04_G00250	1924855	AT1G14810.1	semialdehyde dehydrogenase family protein;curator_summary	-0.466488	0.0149368	397.325	556.003
Ro04_G36148	1930486	AT1G14790.1	RNA-dependent RNA polymerase 1;curator_summary	0.310018	0.118449	815.816	653.02
Ro04_G00249	1934746	AT1G22660.1	Polynucleotide adenylyltransferase family protein;computational_description	-0.32765	0.0094592	433.978	546.36
Ro04_G00246	1949553	AT1G28380.1	MAC/Perforin domain-containing protein;curator_summary	-0.816033	0.086415	27.2518	56.122
Ro04_G00245	1957093	AT1G68020.1	UDP-Glycosyltransferase / trehalose-phosphatase family protein;curator_summary	-0.701394	2.5e-06	1788.42	2932.99
Ro04_G00243	1969950	AT4G17750.1	heat shock factor 1;curator_summary	-0.0749046	0.740262	230.791	242.933
Ro04_G00242	1974376	AT2G01770.1	vacuolar iron transporter 1;curator_summary	0.448082	0.0241991	700.363	509.451
Ro04_G00241	1981904	AT1G65650.1	Peptidase C12%2C ubiquitin carboxyl-terminal hydrolase 1;symbol	0.122576	0.251107	1242.69	1138.87
Ro04_G36138	1991995	AT4G08850.2	Leucine-rich repeat receptor-like protein kinase family protein;computational_description	-2.2374	0.000111158	0	11.4026
Ro04_G00240	1993789	AT1G80910.1	vacuolar fusion CCZ1-like protein (DUF1712);Alias	-0.0904659	0.383714	812.644	864.642
Ro04_G00239	2000401	AT1G14750.1	Cyclin family protein;curator_summary	-0.121688	0.683442	86.9404	94.6454
Ro04_G00238	2004343	AT1G67960.1	POLLEN DEFECTIVE IN GUIDANCE-like protein;curator_summary	0.578554	4.55e-05	561.813	374.076
Ro04_G00237	2018018	AT2G19130.1	S-locus lectin protein kinase family protein;computational_description	-1.44215	0.000166674	31.7618	102.008
Ro04_G00235	2024102	AT1G24706.1	THO2;curator_summary	-0.0261266	0.815165	1337.77	1364.08
Ro04_G00234	2043496	AT5G37490.1	ARM repeat superfamily protein;computational_description	-1.1333	0.00356989	86.7594	215.212
Ro04_G36136	2053994	#N/A	#N/A	-0.050145	0.917795	11.2534	11.6449
Ro04_G00233	2056446	AT1G66150.1	transmembrane kinase 1;curator_summary	0.513963	0.126262	68.5412	46.3034
Ro04_G00231	2065517	AT1G14740.1	class I heat shock protein%2C putative (DUF1423);curator_summary	-2.84012	7.06e-07	0	17.5509
Ro04_G00229	2069718	AT2G01830.1	CHASE domain containing histidine kinase protein;curator_summary	-0.613314	0.000401511	1853.02	2860.88
Ro04_G00228	2082918	AT1G24625.1	zinc finger protein 7;curator_summary	-0.264151	0.0160899	717.549	861.821
Ro04_G00227	2089804	AT1G14740.1	class I heat shock protein%2C putative (DUF1423);curator_summary	-0.269052	0.0526584	1111.97	1344.16
Ro04_G00225	2095561	AT1G14730.1	Cytochrome b561/ferric reductase transmembrane protein family;computational_description	0.291713	0.265488	74.4638	59.7653
Ro04_G00224	2111742	AT2G01850.1	endoxyloglucan transferase A3;curator_summary	-0.0810948	0.634946	877.902	927.687
Ro04_G00223	2118123	AT1G24909.1	Glutamine amidotransferase type 1 family protein;computational_description	0.671732	0.000722404	268.476	166.921
Ro04_G00222	2122237	AT1G14710.1	hydroxyproline-rich glycoprotein family protein;computational_description	0.0319155	0.810553	2332.81	2282.75
Ro04_G36159	2127439	AT1G68080.1	2-oxoglutarate (2OG) and Fe(II)-dependent oxygenase superfamily protein;computational_description	0.213434	0.376998	103.237	88.2934
Ro04_G00220	2130948	AT3G17790.1	purple acid phosphatase 17;curator_summary	1.81079	3.9e-09	979.602	251.532
Ro04_G00219	2147460	AT5G06700.1	trichome birefringence-like protein (DUF828);curator_summary	1.01505	0.000568818	72.6879	34.212
Ro04_G36161	2155256	AT1G60800.1	NSP-interacting kinase 3;symbol	0.379776	0.000148598	1212.32	929.02
Ro04_G00217	2164658	AT1G23390.1	Kelch repeat-containing F-box family protein;computational_description	0.895901	0.00858356	51.3793	25.7934
Ro04_G36163	2170318	AT1G10670.1	ATP-citrate lyase A-1;curator_summary	-1.0572	2.13e-08	5758.69	12232.9
Ro04_G36160	2177242	AT1G10650.1	SBP (S-ribonuclease binding protein) family protein;computational_description	-0.223595	0.222167	473.09	553.908
Ro04_G00214	2180831	#N/A	#N/A	0.0101425	0.972433	52.8559	52.571
Ro04_G00213	2183727	AT1G61700.1	RNA polymerases N / 8 kDa subunit;curator_summary	0.246723	0.0545733	1080.66	909.187
Ro04_G00212	2186280	AT3G61700.1	helicase with zinc finger protein;computational_description	0.203386	0.71146	4.52316	3.04703
Ro04_G00210	2203081	AT2G47110.1	ubiquitin 6;curator_summary	0.031584	0.761084	4779.26	4676.48
Ro04_G00209	2205549	AT1G23400.1	RNA-binding CRS1 / YhbY (CRM) domain-containing protein;curator_summary	-0.200687	0.288882	260.743	300.781
Ro04_G36139	2209970	AT5G62960.1	UDP-N-acetylglucosamine-N-acetylmuramyl-pyrophosphoryl-undecaprenol N-acetylglucosamine protein;computational_description	-0.806655	0.000517035	179.929	322.157
Ro04_G00207	2212692	AT3G10860.1	Cytochrome b-c1 complex%2C subunit 8 protein;computational_description	-0.140094	0.266642	1461.76	1610.61
Ro04_G00206	2214596	AT1G23440.1	Peptidase C15%2C pyroglutamyl peptidase I-like protein;computational_description	-0.630029	0.000573529	549.2	857.847
Ro04_G00204	2216888	AT1G23460.1	Pectin lyase-like superfamily protein;computational_description	-0.186032	0.501386	69.8164	80.8184
Ro04_G00205	2223358	AT1G70780.1	hypothetical protein;computational_description	-1.01638	4.12e-13	634.504	1294.19
Ro04_G00202	2230268	AT2G01540.1	Calcium-dependent lipid-binding (CaLB domain) family protein;Alias	0.186764	0.467961	179.93	155.543
Ro04_G00200	2235231	#N/A	#N/A	-1.88387	0.00018156	11.4051	67.9772
Ro04_G00192	2277671	#N/A	#N/A	-0.0171598	0.912782	390.152	394.221
Ro04_G00193	2280938	AT2G01510.1	Tetratricopeptide repeat (TPR)-like superfamily protein;computational_description	0.061999	0.909173	8.19367	7.93171
Ro04_G00191	2290535	#N/A	#N/A	0.463999	0.174801	59.1613	42.1541
Ro04_G00189	2295073	AT1G70900.1	hypothetical protein;computational_description	-0.0110991	0.96501	134.989	136.145
Ro04_G00187	2312657	AT3G18010.1	WUSCHEL related homeobox 1;curator_summary	-0.042389	0.93045	13.9823	14.646
Ro04_G00186	2325958	AT2G01490.1	phytanoyl-CoA dioxygenase (PhyH) family protein;curator_summary	0.149272	0.249002	908.692	816.681
Ro04_G00185	2330983	AT2G01480.1	O-fucosyltransferase family protein;computational_description	-0.135695	0.378261	268.524	295.48
Ro04_G00184	2339510	AT1G23100.1	GroES-like family protein;computational_description	0.350748	0.0590784	1481.67	1155.12
Ro04_G00183	2345487	AT1G23090.1	sulfate transporter 91;curator_summary	-0.395572	0.037037	160.522	213.073
Ro04_G00182	2348621	AT5G50550.1	Transducin/WD40 repeat-like superfamily protein;computational_description	0.29936	0.00475156	1120.01	908.544
Ro04_G00181	2354030	AT2G01460.1	P-loop containing nucleoside triphosphate hydrolases superfamily protein;computational_description	-0.151293	0.259138	561.256	623.109
Ro04_G36135	2371721	#N/A	#N/A	-1.6519	0.00101602	4.08742	19.7626
Ro04_G00179	2385877	AT1G30110.1	nudix hydrolase homolog 25;curator_summary	0.593945	0.00208625	362.605	235.895
Ro04_G00178	2389109	#N/A	#N/A	-0.786417	0.169117	1.28434	4.48172
Ro04_G36152	2390801	AT3G18040.1	MAP kinase 9;curator_summary	0.0483102	0.642978	1365.12	1319.07
Ro04_G00177	2390843	#N/A	#N/A	0.160411	0.780276	4.29273	3.48135
Ro04_G00175	2395969	AT1G14990.1	transmembrane protein;computational_description	-0.0377191	0.858753	150.902	154.378
Ro04_G00173	2400447	AT1G15000.1	serine carboxypeptidase-like 50;symbol	-1.46186	1.54e-11	316.538	902.755
Ro04_G36151	2402993	AT2G01440.1	DEAD/DEAH box RNA helicase family protein;Alias	0.246145	0.0485744	638.935	536.49
Ro04_G00171	2418123	AT2G01430.1	homeobox-leucine zipper protein 17;symbol	0.300783	0.511516	16.3582	12.7308
Ro04_G00169	2429724	AT1G70940.1	Auxin efflux carrier family protein;curator_summary	-1.03505	2.85e-13	804.986	1664.78
Ro04_G36153	2442132	AT1G70950.1	TPX2 (targeting protein for Xklp2) protein family;computational_description	-0.224069	0.189488	340.891	400.42
Ro04_G00166	2445725	AT1G70985.1	hydroxyproline-rich glycoprotein family protein;computational_description	-1.01877	2.4e-05	82.6928	170.461
Ro04_G00165	2451602	AT1G02405.1	proline-rich family protein;computational_description	-2.06568	1.07e-11	62.1708	292.554
Ro04_G36154	2454020	AT1G56300.1	Chaperone DnaJ-domain superfamily protein;computational_description	0.242909	0.670939	7.18479	5.35449
Ro04_G00163	2455266	AT2G01410.1	NHL domain-containing protein;computational_description	-0.176262	0.241307	265.467	300.01
Ro04_G00162	2456541	#N/A	#N/A	0.036803	0.827904	416.487	405.931
Ro04_G00160	2477495	AT2G01350.1	quinolinate phoshoribosyltransferase;curator_summary	0.154362	0.266085	936.086	839.179
Ro04_G00159	2488498	AT1G71010.1	FORMS APLOID AND BINUCLEATE CELLS 1C;curator_summary	-0.308466	0.00639117	2912.48	3610.61
Ro04_G00158	2499208	AT1G71015.1	plastid movement impaired protein;computational_description	0.288211	0.439015	71.9322	56.8667
Ro04_G00157	2504048	AT1G23030.1	ARM repeat superfamily protein;computational_description	0.651095	0.00013918	259.914	163.483
Ro04_G00156	2512924	AT4G38620.1	myb domain protein 4;curator_summary	-0.0338322	0.875653	245.298	250.141
Ro04_G00155	2520864	#N/A	#N/A	-0.0544585	0.731558	318.563	330.624
Ro04_G00154	2525326	AT1G23010.1	Cupredoxin superfamily protein;curator_summary	-0.0046369	0.978952	310.598	311.741
Ro04_G00153	2535087	AT1G23000.1	Heavy metal transport/detoxification superfamily protein;computational_description	-0.255439	0.0910264	1414.67	1696.18
Ro04_G00152	2542834	AT1G71050.1	Heavy metal transport/detoxification superfamily protein;symbol	-0.147801	0.716306	41.8643	47.4777
Ro04_G36156	2552714	AT1G71060.1	Tetratricopeptide repeat (TPR)-like superfamily protein;computational_description	-0.11414	0.79497	17.5833	19.347
Ro04_G00149	2554876	AT1G71070.1	Core-2/I-branching beta-1%2C6-N-acetylglucosaminyltransferase family protein;computational_description	0.10389	0.44479	391.871	364.779
Ro04_G00148	2559214	AT1G71080.1	RNA polymerase II transcription elongation factor;computational_description	-0.784247	7.56e-06	392.938	685.28
Ro04_G00147	2563223	AT2G01320.1	ABC-2 type transporter family protein;symbol	0.187278	0.216141	617.928	542.578
Ro04_G00146	2568610	#N/A	#N/A	0.0536557	0.914483	20.2906	19.6853
Ro04_G00145	2571482	AT2G01300.1	mediator of RNA polymerase II transcription subunit;computational_description	1.21257	9.12e-06	309.501	126.173
Ro04_G00144	2579622	AT1G71090.1	Auxin efflux carrier family protein;Alias	-0.317312	0.00629339	507.634	633.366
Ro04_G00143	2583954	AT1G71100.1	Ribose 5-phosphate isomerase%2C type A protein;curator_summary	-0.510823	0.000919709	925.119	1325.59
Ro04_G00141	2592145	AT1G71110.1	transmembrane protein;computational_description	-1.32411	2.06e-14	299.359	768.154
Ro04_G00139	2601037	AT2G01275.1	RING/FYVE/PHD zinc finger superfamily protein;computational_description	0.430925	0.288031	31.528	22.0766
Ro04_G00138	2603786	AT2G01270.1	quiescin-sulfhydryl oxidase 2;curator_summary	-0.130212	0.384164	405.587	446.53
Ro04_G00137	2610163	AT1G47790.1	F-box and associated interaction domains-containing protein;computational_description	-2.21856	0.00010442	0.560618	14.1133
Ro04_G36168	2621166	AT2G01270.1	quiescin-sulfhydryl oxidase 2;curator_summary	-0.0756133	0.89563	3.46122	3.86147
Ro04_G00134	2635109	AT3G06240.1	F-box family protein;computational_description	-0.389474	0.487396	5.86224	9.51271
Ro04_G00132	2643675	AT1G27070.1	5'-AMP-activated protein kinase-like protein;computational_description	0.0882819	0.680374	201.026	188.339
Ro04_G00131	2647419	AT1G27060.1	Regulator of chromosome condensation (RCC1) family protein;computational_description	0.134814	0.383645	272.89	248.447
Ro04_G00130	2650510	AT1G27050.1	homeobox leucine zipper protein;curator_summary	-0.527673	0.00904332	147.679	215.244
Ro04_G00129	2652543	AT2G02590.1	small multi-drug export protein;computational_description	0.701528	0.000296435	166.413	100.844
Ro04_G00128	2658081	AT5G15150.1	homeobox 3;curator_summary	0.142204	0.360898	813.408	734.909
Ro04_G00127	2662757	AT5G40405.1	Tetratricopeptide repeat (TPR)-like superfamily protein;computational_description	-0.0579134	0.869982	32.1667	33.5874
Ro04_G00126	2674172	AT1G69850.1	nitrate transporter 1:2;curator_summary	-0.244521	0.501322	92.5842	111.076
Ro04_G00125	2678294	AT1G14430.1	glyoxal oxidase-related protein;computational_description	0.566272	0.0583572	100.271	65.7655
Ro04_G00123	2686372	AT2G02710.1	PAS/LOV protein B;curator_summary	-0.411909	0.00302018	538.026	715.881
Ro04_G00122	2693514	AT3G17900.1	heat-inducible transcription repressor;computational_description	-0.566499	1.21e-07	737.939	1098.35
Ro04_G00121	2700732	AT5G15080.1	Protein kinase superfamily protein;computational_description	-0.0262699	0.825364	1024.52	1043.51
Ro04_G00120	2705518	AT1G07040.1	plant/protein;computational_description	-0.76865	5.67e-05	577.963	999.759
Ro04_G00119	2711314	AT1G69840.1	SPFH/Band 7/PHB domain-containing membrane-associated protein family;computational_description	-0.155872	0.249118	1272.07	1417.24
Ro04_G00118	2715674	AT3G01280.1	voltage dependent anion channel 1;curator_summary	-0.113387	0.462459	4222.75	4576.52
Ro04_G00117	2719023	AT1G69830.1	alpha-amylase-like 3;curator_summary	0.65166	4.62e-08	1552.6	982.291
Ro04_G00114	2736104	AT1G27000.1	GRIP/coiled-coil protein%2C putative (DUF1664);computational_description	-0.522546	6.69e-06	1524.12	2193.99
Ro04_G00113	2740957	AT5G20220.1	zinc knuckle (CCHC-type) family protein;computational_description	0.0965442	0.667387	129.344	121.783
Ro04_G00112	2744688	AT1G14410.1	ssDNA-binding transcriptional regulator;curator_summary	0.305176	0.0506339	653.107	527.268
Ro04_G00111	2758434	AT5G15130.1	WRKY DNA-binding protein 72;curator_summary	-1.81524	0.00123489	3.27075	27.3625
Ro04_G00109	2763025	AT1G69800.1	Cystathionine beta-synthase (CBS) protein;computational_description	-0.257405	0.588104	11.7205	15.1868
Ro04_G00110	2768355	AT2G02750.1	Pentatricopeptide repeat (PPR) superfamily protein;computational_description	-0.151577	0.764212	10.1128	11.8727
Ro04_G36179	2774105	AT2G02760.1	ubiquiting-conjugating enzyme 2;curator_summary	-0.265657	0.0422414	3098.97	3733.18
Ro04_G00108	2777678	AT1G14390.1	Leucine-rich repeat protein kinase family protein;computational_description	0.782068	6.45e-05	505.235	288.504
Ro04_G00106	2781943	#N/A	#N/A	0.307441	0.318142	55.4725	44.422
Ro04_G36180	2782582	AT1G18840.1	IQ-domain 30;symbol	0.549364	0.000145251	878.508	596.374
Ro04_G00104	2806357	#N/A	#N/A	-0.371077	0.520325	4.28818	7.31365
Ro04_G00102	2809788	AT4G34030.1	3-methylcrotonyl-CoA carboxylase;curator_summary	0.0629849	0.905619	9.4974	8.7984
Ro04_G00099	2817342	AT2G02800.1	protein kinase 2B;curator_summary	-0.52182	0.0033607	608.611	881.719
Ro04_G00098	2828565	AT1G14360.1	UDP-galactose transporter 3;symbol	0.556557	0.0136782	595.724	398.812
Ro04_G00097	2833148	AT2G02820.1	myb domain protein 88;curator_summary	0.361702	0.0764406	351.286	269.677
Ro04_G00096	2849220	AT1G14345.1	NAD(P)-linked oxidoreductase superfamily protein;computational_description	0.317583	0.204336	107.879	84.843
Ro04_G00095	2852488	AT1G69780.1	Homeobox-leucine zipper protein family;curator_summary	0.304369	0.00114743	2289.55	1852.42
Ro04_G00094	2858687	AT2G02860.1	sucrose transporter 2;curator_summary	-0.043275	0.716597	629.337	648.169
Ro04_G00093	2864744	AT1G14340.1	RNA-binding (RRM/RBD/RNP motifs) family protein;computational_description	-0.0744238	0.690647	838.754	883.799
Ro04_G00092	2868903	AT1G26945.1	basic helix-loop-helix (bHLH) DNA-binding superfamily protein;curator_summary	1.16449	0.00270172	36.7942	14.3828
Ro04_G00091	2875726	AT1G26940.1	Cyclophilin-like peptidyl-prolyl cis-trans isomerase family protein;computational_description	0.40242	0.00642801	747.849	561.677
Ro04_G36165	2889083	AT1G74510.1	Galactose oxidase/kelch repeat superfamily protein;computational_description	-1.27718	4.06e-11	622.304	1547.94
Ro04_G00089	2902686	AT1G69760.1	suppressor SRP40-like protein;computational_description	-0.345256	0.0348137	1146.55	1465.77
Ro04_G00088	2909590	AT2G02880.1	mucin-like protein;computational_description	-0.0854715	0.638188	166.297	176.231
Ro04_G00087	2914212	AT1G26900.1	Pentatricopeptide repeat (PPR) superfamily protein;computational_description	-1.33679	0.0201464	0.49503	6.43432
Ro04_G00086	2916520	AT5G19420.1	Regulator of chromosome condensation (RCC1) family with FYVE zinc finger domain-containing protein;computational_description	0.521443	6.23e-05	570.569	396.409
Ro04_G36166	2924558	AT1G69700.1	HVA22 homologue C;curator_summary	1.00349	0.00408118	118.644	54.1435
Ro04_G00084	2930449	AT3G47620.1	TEOSINTE BRANCHED%2C cycloidea and PCF (TCP) 14;curator_summary	-1.0019	6.15e-09	162.828	332.252
Ro04_G00083	2939237	AT1G69680.1	ran guanine nucleotide release factor%2C putative (Mog1/PsbP/DUF1795-like photosystem II reaction center PsbP family protein);computational_description	-1.15114	0.000226231	180.243	428.872
Ro04_G36164	2942216	AT1G26830.1	cullin 3;curator_summary	-0.661916	1.23e-06	311.667	495.615
Ro04_G36167	2944206	AT1G14310.1	Haloacid dehalogenase-like hydrolase (HAD) superfamily protein;computational_description	0.85876	5.27e-06	204.422	111.257
Ro04_G00080	2950967	AT1G14300.1	ARM repeat superfamily protein;computational_description	0.304915	0.00639509	802.737	648.875
Ro04_G00079	2955363	AT1G26840.1	origin recognition complex protein 6;curator_summary	1.47964	7.06e-08	140.995	47.4858
Ro04_G00078	2968977	AT1G14280.1	phytochrome kinase substrate 2;curator_summary	0.0177378	0.959199	34.9082	34.7885
Ro04_G00077	2972217	AT1G26850.1	S-adenosyl-L-methionine-dependent methyltransferases superfamily protein;computational_description	0.41414	0.000464177	2031.28	1518.04
Ro04_G00076	2980019	AT1G14270.1	CAAX amino terminal protease family protein;computational_description	0.23232	0.221209	250.43	211.456
Ro04_G00073	2990263	AT1G26880.1	Ribosomal protein L34e superfamily protein;computational_description	0.0743039	0.615579	2149.46	2040.76
Ro04_G00072	2994706	AT5G39785.1	hypothetical protein (DUF1666);computational_description	0.329543	0.242372	195.001	151.581
Ro04_G00070	3002231	AT3G28920.1	homeobox protein 34;symbol	-0.660054	0.0759428	79.7958	134.358
Ro04_G00069	3007191	#N/A	#N/A	-0.27339	0.636375	2.71867	3.8447
Ro04_G00067	3011171	AT3G47550.1	RING/FYVE/PHD zinc finger superfamily protein;computational_description	-0.377281	0.00419729	602.785	784.074
Ro04_G00066	3015611	AT2G02970.1	GDA1/CD39 nucleoside phosphatase family protein;curator_summary	-0.274527	0.0216204	730.99	885.117
Ro04_G36170	3022089	AT3G28960.1	Transmembrane amino acid transporter family protein;computational_description	-0.33744	0.521802	11.6811	15.9346
Ro04_G00064	3024934	AT2G02980.1	Pentatricopeptide repeat (PPR) superfamily protein;curator_summary	0.270212	0.437574	34.0858	27.5353
Ro04_G36171	3027129	AT2G02990.1	ribonuclease 1;curator_summary	0.250992	0.664319	4.40907	3.16394
Ro04_G00062	3029542	AT2G02990.1	ribonuclease 1;curator_summary	0.839768	0.0146176	170.283	88.6701
Ro04_G00061	3033149	AT1G14220.1	Ribonuclease T2 family protein;computational_description	0.525935	0.0906265	207.51	140.119
Ro04_G36169	3040292	AT1G26810.1	galactosyltransferase1;curator_summary	-0.378941	0.00407103	497.283	649.91
Ro04_G36172	3044251	AT1G14205.1	Ribosomal L18p/L5e family protein;computational_description	-0.072546	0.845736	30.1141	32.2739
Ro04_G00059	3046252	AT3G13430.1	RING/U-box superfamily protein;computational_description	-0.320973	0.0930723	178.52	223.236
Ro04_G00058	3047215	AT1G14185.1	Glucose-methanol-choline (GMC) oxidoreductase family protein;computational_description	1.09034	0.0420391	20.883	6.68903
Ro04_G00057	3049528	AT1G69580.1	Homeodomain-like superfamily protein;computational_description	0.328953	0.0728019	555.049	438.326
Ro04_G00056	3061484	AT5G62430.1	cycling DOF factor 1;curator_summary	-1.91979	2.22e-09	108.857	463.965
Ro04_G00055	3067125	AT5G39670.1	Calcium-binding EF-hand family protein;computational_description	0.198552	0.725002	3.84446	2.54369
Ro04_G00054	3071814	AT1G26780.1	myb domain protein 117;curator_summary	0.626122	0.000303627	213.195	136.631
Ro04_G00052	3083505	AT2G03060.2	AGAMOUS-like 30;curator_summary	-0.337603	0.125803	141.446	179.962
Ro04_G00051	3092123	AT1G69530.1	expansin A1;curator_summary	0.1774	0.37966	4654.52	4097.12
Ro04_G00050	3103820	AT1G14180.2	RING/U-box superfamily protein;computational_description	0.285098	0.00564306	1099.67	901.247
Ro04_G36175	3109298	AT1G69523.1	S-adenosyl-L-methionine-dependent methyltransferases superfamily protein;computational_description	-0.0893989	0.839919	16.3035	17.4255
Ro04_G00048	3112053	AT5G64130.1	cAMP-regulated phosphoprotein 19-related protein;computational_description	0.678976	3.49e-06	683.319	423.865
Ro04_G36176	3118160	AT1G69500.1	cytochrome P450%2C family 704%2C subfamily B%2C polypeptide 1;curator_summary	-1.16374	0.044359	1.07903	6.08337
Ro04_G36173	3118239	AT1G18720.1	ER membrane protein%2C putative (DUF962);computational_description	-0.822123	1.06e-07	232.596	414.699
Ro04_G36174	3122349	AT1G69490.1	NAC-like%2C activated by AP3/PI;curator_summary	-2.35924	1.17e-14	154.369	910.256
Ro04_G00042	3127691	AT2G03150.1	ATP/GTP-binding protein family;curator_summary	-0.25837	0.0052301	1370.32	1641.32
Ro04_G00041	3139736	AT1G26760.1	SET domain protein 35;symbol	1.2358	6.34e-05	112.001	44.4742
Ro04_G00040	3142204	AT2G04660.1	anaphase-promoting complex/cyclosome 2;curator_summary	0.552406	0.00174612	586.03	395.617
Ro04_G00039	3148871	AT1G14140.1	Mitochondrial substrate carrier family protein;symbol	0.124078	0.560571	123.318	113.305
Ro04_G00037	3157448	AT5G15310.1	myb domain protein 16;curator_summary	0.606793	0.000763322	762.875	494.682
Ro04_G00035	3169087	AT1G26761.1	Arabinanase/levansucrase/invertase;computational_description	0.471757	4.55e-05	1035.58	744.658
Ro04_G00034	3180200	AT1G26550.1	FKBP-like peptidyl-prolyl cis-trans isomerase family protein;computational_description	0.120556	0.297553	947.828	872.608
Ro04_G00033	3195635	AT5G63350.1	von willebrand factor A domain protein;computational_description	1.37962	0.0161744	15.1514	2.5415
Ro04_G00032	3202912	AT2G03220.1	fucosyltransferase 1;curator_summary	-0.257061	0.656434	4.56536	6.86038
Ro04_G36235	3208980	AT1G27190.1	Leucine-rich repeat protein kinase family protein;computational_description	1.32242	0.0112776	16.7649	4.59035
Ro04_G36241	3217105	AT4G25350.1	EXS (ERD1/XPR1/SYG1) family protein;curator_summary	-0.575889	0.112348	76.704	121.576
Ro04_G36240	3232554	AT1G26730.1	EXS (ERD1/XPR1/SYG1) family protein;computational_description	-0.601547	0.153489	84.4625	140.141
Ro04_G00028	3256675	AT1G26730.1	EXS (ERD1/XPR1/SYG1) family protein;computational_description	-1.73559	7.8e-09	172.32	635.652
Ro04_G00027	3266307	AT1G14030.1	Rubisco methyltransferase family protein;curator_summary	0.904112	0.000841612	164.779	85.0772
Ro04_G36239	3269413	AT1G14020.1	O-fucosyltransferase family protein;computational_description	0.218069	0.104229	380.436	325.672
Ro04_G00025	3276146	AT1G26690.1	emp24/gp25L/p24 family/GOLD family protein;computational_description	-0.15978	0.187859	545.974	608.931
Ro04_G00024	3278432	AT1G14000.1	VH1-interacting kinase;curator_summary	-5.56e-05	0.999637	1107.31	1105.97
Ro04_G00023	3283739	AT1G13990.1	plant/protein;computational_description	-0.432496	0.016457	267.448	361.666
Ro04_G00020	3287337	AT1G26670.1	Vesicle transport v-SNARE family protein;curator_summary	-0.122772	0.445485	484.85	527.341
Ro04_G00019	3289569	AT1G29150.1	non-ATPase subunit 9;curator_summary	-0.111563	0.258158	1350.18	1461.15
Ro04_G00018	3292952	AT3G01100.1	hypothetical protein 1;curator_summary	-0.0347278	0.82532	676.473	691.659
Ro04_G00017	3300740	AT1G69440.1	Argonaute family protein;curator_summary	-0.362083	0.0972108	109.702	142.451
Ro04_G00015	3308855	AT1G26660.1	Prefoldin chaperone subunit family protein;computational_description	-0.356946	0.159033	107.907	139.412
Ro04_G00014	3311931	AT3G11810.1	transmembrane protein;computational_description	-0.556732	0.00121943	266.522	394.161
Ro04_G00013	3314191	AT1G69420.1	DHHC-type zinc finger family protein;computational_description	0.48401	7.45e-07	1354.92	967.032
Ro04_G00012	3325746	AT1G13970.1	beta-hexosaminidase (DUF1336);computational_description	-0.0759221	0.64421	390.925	414.407
Ro04_G00011	3328520	AT2G03340.1	WRKY DNA-binding protein 3;curator_summary	-0.210946	0.153622	288.766	334.118
Ro04_G00010	3333177	AT1G26640.1	Amino acid kinase family protein;computational_description	0.117034	0.523694	236.831	219.097
Ro04_G36177	3344073	AT1G13950.1	eukaryotic elongation factor 5A-1;curator_summary	0.00548884	0.966258	3522.08	3505.45
Ro04_G00007	3347580	AT1G69400.1	Transducin/WD40 repeat-like superfamily protein;computational_description	1.46568	3.24e-06	76.7821	25.495
Ro04_G00006	3351419	AT1G69390.1	homologue of bacterial MinE 1;curator_summary	0.346441	0.0809577	237.702	185.973
Ro04_G00005	3353568	AT1G69380.1	sporulation protein (DUF155);curator_summary	-0.0204775	0.921372	134.222	136.347
Ro04_G00004	3356899	AT2G03350.1	DUF538 family protein (Protein of unknown function%2C DUF538);computational_description	0.992919	1.44e-12	615.987	305.712
Ro04_G00003	3362905	AT1G69370.1	#N/A	0.177779	0.723721	23.064	19.9191
Ro04_G00001	3364217	AT2G03370.1	O-linked-mannose beta-1%2C4-N-acetylglucosaminyltransferase-like protein;computational_description	0.428768	0.38375	16.1529	11.0184
Ro04_G15145	3390038	AT1G69360.1	T-box transcription factor%2C putative (DUF863);computational_description	-0.292475	0.035637	687.098	841.997
Ro04_G15147	3400053	AT2G03380.1	Pentatricopeptide repeat (PPR) superfamily protein;computational_description	-0.0782027	0.879244	9.56698	10.446
Ro04_G36182	3404804	AT1G69340.1	appr-1-p processing enzyme family protein;computational_description	0.191224	0.0920251	1157.21	1011.12
Ro04_G15150	3412439	AT5G03490.1	UDP-Glycosyltransferase superfamily protein;computational_description	0.189436	0.488118	170.551	148.648
Ro04_G15151	3415410	AT2G03430.1	Ankyrin repeat family protein;computational_description	0.0219424	0.886597	343.257	338.268
Ro04_G15153	3428182	AT1G13920.1	Remorin family protein;computational_description	-0.13488	0.67159	53.0834	57.7524
Ro04_G15156	3432366	AT3G16610.1	pentatricopeptide (PPR) repeat-containing protein;computational_description	-0.228814	0.613878	13.6818	17.0643
Ro04_G15157	3435559	AT5G61240.1	Leucine-rich repeat (LRR) family protein;computational_description	0.149383	0.281741	1242.57	1117.2
Ro04_G15159	3441026	AT1G13900.1	Purple acid phosphatases superfamily protein;curator_summary	-0.333883	0.0103169	644.62	814.802
Ro04_G15160	3443616	AT1G13890.1	soluble N-ethylmaleimide-sensitive factor adaptor protein 30;curator_summary	0.742132	0.190946	6.87168	2.89246
Ro04_G15163	3448796	AT3G29320.1	Glycosyl transferase%2C family 35;curator_summary	1.29408	0.00604478	65.263	20.7605
Ro04_G15164	3463856	AT1G69310.1	WRKY DNA-binding protein 57;curator_summary	-0.742032	1.77e-05	133.339	225.265
Ro04_G15165	3478969	AT1G26610.1	C2H2-like zinc finger protein;computational_description	-0.0387643	0.944973	7.16141	7.65197
Ro04_G15166	3484340	AT1G26580.1	ELM2 domain protein;computational_description	-0.124858	0.380768	563.296	615.52
Ro04_G15167	3488284	AT3G29360.1	UDP-glucose 6-dehydrogenase family protein;curator_summary	0.283378	0.0382187	3606.92	2954.27
Ro04_G15168	3493501	AT1G26560.1	beta glucosidase 40;symbol	0.533201	0.344228	15.983	8.9802
Ro04_G15169	3499467	AT1G26520.1	Cobalamin biosynthesis CobW-like protein;computational_description	0.157103	0.354953	246.922	220.013
Ro04_G15171	3505505	AT1G13870.1	KTI12-like%2C chromatin associated protein;curator_summary	-0.294903	0.107288	146.34	179.493
Ro04_G15172	3507620	AT2G03480.1	QUASIMODO2 LIKE 2;curator_summary	0.126963	0.372266	878.318	803.702
Ro04_G15173	3513888	AT1G26500.1	Pentatricopeptide repeat (PPR) superfamily protein;computational_description	-0.378218	0.410699	18.1838	25.8165
Ro04_G15175	3519179	AT1G26470.1	chromatin modification-like protein;Alias	0.0334575	0.847538	172.68	168.26
Ro04_G15176	3523026	AT5G46110.1	Glucose-6-phosphate/phosphate translocator-like protein;curator_summary	0.745776	4.33e-08	1027.14	608.491
Ro04_G36187	3526598	AT1G26460.1	Tetratricopeptide repeat (TPR)-like superfamily protein;computational_description	0.232078	0.0751964	917.542	780.17
Ro04_G15178	3532166	AT1G18650.1	plasmodesmata callose-binding protein 3;curator_summary	0.103672	0.537023	829.188	770.046
Ro04_G15179	3535904	AT1G13820.1	alpha/beta-Hydrolases superfamily protein;computational_description	0.175246	0.489573	111.639	98.8522
Ro04_G15180	3540814	AT2G03510.1	SPFH/Band 7/PHB domain-containing membrane-associated protein family;computational_description	-0.140307	0.185605	993.6	1095.72
Ro04_G15181	3552583	AT1G13770.1	root UVB sensitive protein (Protein of unknown function%2C DUF647);symbol	-0.117545	0.439827	276.599	298.947
Ro04_G15182	3556949	AT1G69290.1	Pentatricopeptide repeat (PPR) superfamily protein;computational_description	0.711402	0.00143161	180.719	108.709
Ro04_G36183	3559790	#N/A	#N/A	0.987256	0.0104677	72.6605	33.1535
Ro04_G36185	3563957	AT1G13750.1	Purple acid phosphatases superfamily protein;curator_summary	-0.00409826	0.973987	413.881	415.126
Ro04_G36186	3568297	AT1G13750.1	Purple acid phosphatases superfamily protein;curator_summary	0.57888	0.00496353	163.069	107.933
Ro04_G15185	3572181	AT2G03620.1	magnesium transporter 3;curator_summary	0.121251	0.508428	186.298	171.968
Ro04_G15186	3576250	AT2G03630.1	AT2G03630.2	0.031102	0.949085	10.9825	10.6446
Ro04_G15188	3581832	AT4G15010.1	Mitochondrial substrate carrier family protein;computational_description	-0.137182	0.591025	85.3517	95.0221
Ro04_G36184	3584851	AT2G32230.1	proteinaceous RNase P 1;curator_summary	0.327191	0.0800197	261.627	206.858
Ro04_G15190	3588972	AT1G69270.1	receptor-like protein kinase 1;curator_summary	0.141518	0.432269	425.971	384.556
Ro04_G15193	3600706	AT1G13740.1	ABI five binding protein 2;curator_summary	0.792023	0.00311445	488.031	271.878
Ro04_G15194	3603066	#N/A	#N/A	-0.0416393	0.942147	2.40557	2.49775
Ro04_G15195	3605353	AT2G03640.1	Nuclear transport factor 2 (NTF2) family protein with RNA binding (RRM-RBD-RNP motifs) domain-containing protein;computational_description	0.556724	0.0655796	71.8176	47.7555
Ro04_G15196	3608870	AT2G03667.1	Asparagine synthase family protein;computational_description	0.0632259	0.677319	348.469	333.251
Ro04_G36204	3614959	AT2G02040.1	peptide transporter 2;curator_summary	1.95228	7.48e-09	120.755	27.1178
Ro04_G15199	3626129	AT2G03670.1	cell division cycle 48B;curator_summary	0.0168155	0.92649	197.667	196.083
Ro04_G15200	3631807	AT1G26370.1	RNA helicase family protein;Alias	-0.739584	0.000332219	364.996	622.165
Ro04_G15201	3642194	AT1G26355.1	SPIRAL1-like1;curator_summary	0.53369	0.000128396	2693.64	1849.34
Ro04_G15202	3644423	AT2G03690.1	coenzyme Q biosynthesis Coq4 family protein / ubiquinone biosynthesis Coq4 family protein;curator_summary	0.858729	0.000148958	120.135	64.4395
Ro04_G15203	3647420	AT1G74110.1	cytochrome P450%2C family 78%2C subfamily A%2C polypeptide 10;curator_summary	1.6856	6.97e-05	106.388	26.5814
Ro04_G15205	3656082	AT1G69220.1	Protein kinase superfamily protein;curator_summary	0.168888	0.182363	655.584	583.43
Ro04_G15207	3670061	AT1G69210.1	Uncharacterized protein family UPF0090;computational_description	-0.762956	5.71e-05	110.129	190.733
Ro04_G15208	3678832	AT1G13700.1	6-phosphogluconolactonase 1;curator_summary	-1.06535	0.000786678	166.614	374.033
Ro04_G15209	3681949	AT1G69200.1	fructokinase-like protein;curator_summary	-0.0201148	0.866834	534.24	543.077
Ro04_G15210	3689580	AT1G26340.1	cytochrome B5 isoform A;curator_summary	-0.476204	0.0203055	177.824	250.545
Ro04_G15212	3691800	AT1G04210.1	Leucine-rich repeat protein kinase family protein;curator_summary	0.314446	0.131124	129.666	102.916
Ro04_G15211	3695753	AT1G26330.1	DNA binding protein;computational_description	1.48183	7.31e-06	167.103	54.0159
Ro04_G02526	3725813	AT1G69170.1	Squamosa promoter-binding protein-like (SBP domain) transcription factor family protein;curator_summary	0.00694185	0.965471	443.493	441.962
Ro04_G02527	3735839	AT1G69160.1	suppressor;computational_description	0.0302966	0.912848	77.7738	75.0379
Ro04_G02528	3743388	AT1G24260.1	K-box region and MADS-box transcription factor family protein;curator_summary	0.424542	0.452699	153.604	94.6505
Ro04_G02530	3756123	AT1G07770.1	ribosomal protein S15A;curator_summary	-1.59689	2.53e-08	32.5557	107.414
Ro04_G02532	3766036	AT5G17390.1	Adenine nucleotide alpha hydrolases-like superfamily protein;computational_description	1.0591	0.00287553	71.2723	31.067
Ro04_G02533	3768298	AT1G69070.1	nucleolar-like protein;computational_description	-0.157946	0.350463	449.203	502.663
Ro04_G02535	3780254	AT3G14630.1	cytochrome P450%2C family 72%2C subfamily A%2C polypeptide 9;curator_summary	0.501982	0.0110955	239.677	166.96
Ro04_G36198	3783146	AT1G67110.1	cytochrome P450%2C family 735%2C subfamily A%2C polypeptide 2;curator_summary	0.306525	0.594156	3.14812	1.98396
Ro04_G02536	3785974	AT3G14680.1	cytochrome P450%2C family 72%2C subfamily A%2C polypeptide 14;curator_summary	-2.71674	2.32e-19	75.941	575.412
Ro04_G02537	3795549	AT3G14660.1	cytochrome P450%2C family 72%2C subfamily A%2C polypeptide 13;curator_summary	-0.512354	0.00154097	1427.58	2053.91
Ro04_G36297	3804836	AT3G14660.1	cytochrome P450%2C family 72%2C subfamily A%2C polypeptide 13;curator_summary	-3.75854	4.1e-18	4.1108	99.2829
Ro04_G36295	3817178	AT2G03870.1	Small nuclear ribonucleoprotein family protein;symbol	-0.333736	0.0208269	1107.46	1399.77
Ro04_G02541	3837921	AT1G69060.1	Chaperone DnaJ-domain superfamily protein;computational_description	-0.509143	0.000125369	455.295	651.722
Ro04_G02543	3846065	AT1G69040.2	ACT domain repeat 4;curator_summary	-0.691994	6.47e-05	278.369	454.721
Ro04_G02545	3862340	AT2G03780.1	Translin family protein;computational_description	-0.107559	0.437814	418.017	452.564
Ro04_G02546	3865073	AT2G03800.1	D-aminoacyl-tRNA deacylase;curator_summary	-0.348652	0.0170989	436.309	557.322
Ro04_G02547	3876652	AT2G03810.1	18S pre-ribosomal assembly protein gar2-like protein;computational_description	-0.573746	0.000302961	208.376	311.616
Ro04_G02548	3885808	AT1G69030.1	BSD domain-containing protein;computational_description	0.0330834	0.839083	458.076	447.537
Ro04_G36188	3888392	AT1G69020.1	Prolyl oligopeptidase family protein;computational_description	0.81314	5.61e-05	397.426	222.786
Ro04_G02551	3908950	AT1G69010.1	BES1-interacting Myc-like protein 2;curator_summary	-0.0624244	0.625108	452.479	471.731
Ro04_G02553	3916314	#N/A	#N/A	-0.102514	0.851748	7.02624	7.67482
Ro04_G02555	3924687	AT2G03890.1	phosphoinositide 4-kinase gamma 7;curator_summary	-0.205862	0.0706042	1344.01	1551.45
Ro04_G02557	3933592	AT1G13635.1	DNA glycosylase superfamily protein;computational_description	0.736385	0.0704448	76.582	42.1945
Ro04_G02558	3937510	AT1G13630.1	Tetratricopeptide repeat (TPR)-like superfamily protein;computational_description	-0.0417905	0.855566	110.038	112.084
Ro04_G36191	3945091	AT1G51210.1	UDP-Glycosyltransferase superfamily protein;computational_description	-0.383832	0.0242415	187.082	244.162
Ro04_G36189	3959677	AT5G03490.1	UDP-Glycosyltransferase superfamily protein;computational_description	1.97636	1.01e-06	96.9454	19.6809
Ro04_G02559	3973720	AT3G30380.1	alpha/beta-Hydrolases superfamily protein;computational_description	1.85783	0.00010266	25.733	4.90558
Ro04_G02560	3976871	AT2G04030.1	Chaperone protein htpG family protein;curator_summary	0.214415	0.233886	2252.55	1934.73
Ro04_G02561	3983007	AT5G15700.1	DNA/RNA polymerases superfamily protein;curator_summary	0.28451	0.0713542	1013.54	830.226
Ro04_G02562	3995466	AT3G30390.1	Transmembrane amino acid transporter family protein;curator_summary	-0.829004	9.12e-05	241.914	439.202
Ro04_G02563	4005101	AT1G68940.1	AT1G68940.3	0.435045	0.372458	22.3932	14.7396
Ro04_G02565	4012687	AT1G68930.1	pentatricopeptide (PPR) repeat-containing protein;computational_description	-0.166011	0.756671	8.59574	10.4066
Ro04_G02566	4016252	AT1G68920.1	basic helix-loop-helix (bHLH) DNA-binding superfamily protein;Alias	-0.0675756	0.527744	847.346	887.102
Ro04_G02567	4034159	AT1G68910.1	WPP domain-interacting protein 2;curator_summary	0.200902	0.251382	308.672	267.577
Ro04_G02570	4040213	#N/A	#N/A	-0.626441	0.260522	1.05565	4.04521
Ro04_G02572	4044184	AT1G68890.1	2-oxoglutarate decarboxylase/hydro-lyase/magnesium ion-binding protein;curator_summary	0.564311	0.00569658	181.625	121.024
Ro04_G02574	4065200	AT1G13600.1	basic leucine-zipper 58;symbol	1.21124	0.018683	18.5294	5.7346
Ro04_G02576	4074896	AT1G26230.1	TCP-1/cpn60 chaperonin family protein;curator_summary	0.835454	0.000166314	152.258	82.7715
Ro04_G02577	4079660	#N/A	#N/A	0.533494	0.175474	28.2378	18.5512
Ro04_G02578	4080404	AT1G26220.1	Acyl-CoA N-acyltransferases (NAT) superfamily protein;computational_description	-0.0394996	0.900003	45.6261	47.4984
Ro04_G02579	4081537	#N/A	#N/A	0.369095	0.522681	3.4846	1.96938
Ro04_G02580	4083772	AT1G13580.2	LAG1 longevity assurance-like protein;curator_summary	-0.301769	0.0319502	403.412	501.119
Ro04_G02581	4087668	AT3G25545.1	trigger factor;computational_description	-0.0464525	0.739875	365.072	376.39
Ro04_G02583	4089694	AT1G68850.1	Peroxidase superfamily protein;computational_description	0.966997	0.0944837	13.9521	3.13258
Ro04_G02586	4108058	AT1G13570.1	F-box/RNI-like superfamily protein;computational_description	0.449377	0.0428462	216.06	156.406
Ro04_G02585	4111267	AT3G25560.1	NSP-interacting kinase 2;symbol	0.576083	0.00552725	676.031	447.177
Ro04_G02587	4121714	AT5G15950.1	Adenosylmethionine decarboxylase family protein;computational_description	-1.04976	4.43e-10	7587.84	15963.9
Ro04_G02589	4130686	AT3G57030.1	Calcium-dependent phosphotriesterase superfamily protein;computational_description	0.127392	0.370714	458.11	419.117
Ro04_G02590	4143347	AT1G13560.1	aminoalcoholphosphotransferase 1;curator_summary	0.251981	0.0168002	1413.8	1183.68
Ro04_G02591	4148903	AT1G26180.1	membrane protein;computational_description	0.386071	0.0060756	348.089	265.608
Ro04_G02592	4153857	AT3G25590.1	micronuclear linker histone polyprotein-like protein;computational_description	0.271153	0.168558	158.959	131.052
Ro04_G02593	4156180	AT1G26170.1	ARM repeat superfamily protein;computational_description	0.107282	0.288068	1159.3	1076.65
Ro04_G02595	4181448	#N/A	#N/A	0.190524	0.704915	16.0731	13.3618
Ro04_G02596	4184966	AT1G26160.1	Metal-dependent phosphohydrolase;computational_description	0.089905	0.598641	496.317	465.777
Ro04_G36200	4190584	AT1G68690.1	Protein kinase superfamily protein;curator_summary	-0.0677902	0.590096	683.229	714.753
Ro04_G02598	4195134	AT3G25597.1	transmembrane protein;computational_description	-0.13313	0.817929	3.87183	4.47953
Ro04_G02599	4196556	AT3G25600.1	Calcium-binding EF-hand family protein;computational_description	-0.0205103	0.966248	17.2131	17.6034
Ro04_G02600	4197744	AT3G25610.1	ATPase E1-E2 type family protein / haloacid dehalogenase-like hydrolase family protein;computational_description	0.185994	0.313011	402.805	352.816
Ro04_G02601	4215209	AT1G68720.1	tRNA arginine adenosine deaminase;curator_summary	0.393441	0.00245248	561.258	426.202
Ro04_G36201	4220961	#N/A	#N/A	0.648262	0.0245853	185.098	114.571
Ro04_G36202	4227200	AT1G68740.1	EXS (ERD1/XPR1/SYG1) family protein;curator_summary	0.0430514	0.854329	139.145	134.235
Ro04_G02604	4247923	AT1G26120.1	alpha/beta-Hydrolases superfamily protein;symbol	-0.291104	0.0477563	491.511	603.917
Ro04_G02605	4252951	#N/A	#N/A	-0.199322	0.552384	463.311	538.396
Ro04_G02606	4254712	#N/A	#N/A	-0.479091	0.0780205	996.55	1417.6
Ro04_G02607	4259356	AT3G25620.1	ABC-2 type transporter family protein;symbol	-0.69622	0.0219325	337.549	569.753
Ro04_G02608	4277028	AT1G68750.1	phosphoenolpyruvate carboxylase 4;curator_summary	2.73754	1.33e-15	110.84	13.4845
Ro04_G36199	4286644	AT1G68760.1	nudix hydrolase 1;curator_summary	0.590134	0.000283155	480.239	315.599
Ro04_G02611	4293939	#N/A	#N/A	-1.69345	1.53e-05	14.8018	54.9224
Ro04_G02612	4303613	AT5G23100.1	MIZU-KUSSEI-like protein (Protein of unknown function%2C DUF617);computational_description	0.59637	0.0528861	138.897	89.0192
Ro04_G02613	4312607	#N/A	#N/A	0.0591129	0.91289	15.3996	14.6482
Ro04_G02614	4318224	AT3G25670.1	Leucine-rich repeat (LRR) family protein;computational_description	-0.305329	0.521982	55.2485	73.0004
Ro04_G02615	4322207	AT1G13220.1	nuclear matrix constituent protein-like protein;curator_summary	-0.11459	0.308042	831.694	900.959
Ro04_G02616	4331972	AT1G26110.1	decapping 5;curator_summary	-0.1525	0.0790379	2123.91	2363.36
Ro04_G02619	4341038	AT1G26100.1	Cytochrome b561/ferric reductase transmembrane protein family;computational_description	0.439567	0.0287903	162.288	118.326
Ro04_G02620	4343343	AT3G25680.1	SLH domain protein;computational_description	0.283998	0.0204748	665.674	544.723
Ro04_G02621	4349293	AT3G25690.1	Hydroxyproline-rich glycoprotein family protein;curator_summary	-0.526643	0.00575492	375.582	548.078
Ro04_G02622	4353849	AT1G26090.1	P-loop containing nucleoside triphosphate hydrolases superfamily protein;computational_description	0.0897831	0.726174	142.215	133.86
Ro04_G02623	4357633	#N/A	#N/A	1.12967	0.0484554	9.29035	2.19492
Ro04_G02624	4365084	AT1G25682.1	coiled-coil protein (DUF572);computational_description	0.145757	0.287457	630.162	567.086
Ro04_G02625	4369986	AT1G68800.1	TCP domain protein 12;curator_summary	0.192365	0.627508	52.7937	45.7711
Ro04_G02626	4377651	AT3G25700.1	Eukaryotic aspartyl protease family protein;computational_description	0.942384	6.62e-05	321.486	162.716
Ro04_G02627	4386751	AT1G68810.1	basic helix-loop-helix (bHLH) DNA-binding superfamily protein;Alias	0.159653	0.532963	113.525	102.009
Ro04_G36194	4392416	AT1G68820.1	Transmembrane Fragile-X-F-associated protein;computational_description	-0.428936	0.0331064	374.63	508.15
Ro04_G02628	4398213	AT1G75280.1	NmrA-like negative transcriptional regulator family protein;curator_summary	0.753424	0.0680777	5847.17	3163.45
Ro04_G02629	4404610	AT5G08550.1	GC-rich sequence DNA-binding factor-like protein;curator_summary	-0.335306	0.0117368	393.23	496.262
Ro04_G02630	4410716	AT1G25580.1	NAC (No Apical Meristem) domain transcriptional regulator superfamily protein;curator_summary	-0.223721	0.134739	1089.81	1277.08
Ro04_G02631	4417540	AT1G13245.1	ROTUNDIFOLIA like 17;symbol	0.00248859	0.9921	107.952	106.766
Ro04_G36196	4420697	AT1G68830.1	Serine/Threonine kinase domain protein;curator_summary	0.207388	0.15003	557.431	481.945
Ro04_G36195	4425648	AT3G62660.1	galacturonosyltransferase-like 7;curator_summary	1.41958	1.7e-15	436.721	158.738
Ro04_G02633	4425672	#N/A	#N/A	0.412962	0.435998	10.995	7.4325
Ro04_G02634	4430491	AT1G25570.1	Di-glucose binding protein with Leucine-rich repeat domain-containing protein;computational_description	0.446349	0.000490943	1225.65	894.668
Ro04_G02635	4444967	AT1G68840.1	related to ABI3/VP1 2;curator_summary	-1.49169	6.94e-16	316.965	920.722
Ro04_G02636	4450827	AT1G13270.1	methionine aminopeptidase 1B;curator_summary	0.405844	0.0704758	332.457	248.107
Ro04_G36193	4455871	AT1G13280.1	allene oxide cyclase 4;curator_summary	0.327944	0.0187851	1228.64	975.039
Ro04_G02638	4460734	AT1G13290.1	C2H2-like zinc finger protein;curator_summary	0.144942	0.743261	26.3119	23.8515
Ro04_G02640	4468660	AT1G25550.1	myb-like transcription factor family protein;computational_description	-0.318863	0.192339	206.171	258.763
Ro04_G02641	4475593	AT1G29700.1	Metallo-hydrolase/oxidoreductase superfamily protein;computational_description	0.782644	2.01e-05	212.384	121.715
Ro04_G02642	4485821	AT1G25540.1	phytochrome and flowering time regulatory protein (PFT1);curator_summary	-0.517708	0.000262145	832.358	1201.38
Ro04_G02644	4502387	AT1G25530.1	Transmembrane amino acid transporter family protein;computational_description	1.178	0.00182317	146.697	57.5052
Ro04_G36206	4518477	AT3G26190.1	cytochrome P450%2C family 71%2C subfamily B%2C polypeptide 21;curator_summary	-2.88997	2.97e-43	90.2871	731.19
Ro04_G02645	4525359	AT1G68650.1	Uncharacterized protein family (UPF0016);computational_description	0.0298684	0.750191	1223.72	1198.64
Ro04_G02646	4531574	AT1G25510.1	Eukaryotic aspartyl protease family protein;computational_description	0.802256	6.19e-08	686.719	391.235
Ro04_G36207	4534350	AT1G25500.2	Plasma-membrane choline transporter family protein;computational_description	-0.565132	0.000619272	315.474	470.483
Ro04_G02648	4540203	AT5G06950.1	bZIP transcription factor family protein;curator_summary	-0.559168	0.0091716	231.839	348.69
Ro04_G02649	4544052	#N/A	#N/A	-1.0551	0.00236677	31.9254	72.4315
Ro04_G02652	4555903	AT1G68620.1	alpha/beta-Hydrolases superfamily protein;computational_description	-1.94603	6.98e-08	17.93	82.8668
Ro04_G02653	4557586	#N/A	#N/A	0.241778	0.67452	5.56223	3.78418
Ro04_G02654	4558494	AT3G25800.1	protein phosphatase 2A subunit A2;curator_summary	-0.0490478	0.605998	2691.9	2784.07
Ro04_G02655	4571342	AT1G68600.1	aluminum activated malate transporter family protein;computational_description	1.05706	2.22e-18	1287.3	613.142
Ro04_G02656	4576681	AT5G08420.1	RNA-binding KH domain-containing protein;computational_description	-0.0347378	0.80961	836.009	857.358
Ro04_G36213	4593797	AT3G25805.1	transmembrane protein;computational_description	0.771419	0.00817475	101.685	57.286
Ro04_G02657	4595597	AT1G13330.1	Tat-binding protein 1(Tbp-1)-interacting protein (TBPIP);curator_summary	1.16308	1.82e-07	514.638	221.915
Ro04_G02659	4597825	AT1G13340.1	Regulator of Vps4 activity in the MVB pathway protein;computational_description	-1.03333	6.34e-05	181.242	385.068
Ro04_G02660	4601017	AT3G25840.1	Protein kinase superfamily protein;computational_description	-0.445986	2.91e-05	852.37	1165.83
Ro04_G36212	4610272	#N/A	#N/A	-0.513774	0.37473	2.94736	5.49448
Ro04_G02662	4611352	#N/A	#N/A	0.858627	0.00606554	131	68.1175
Ro04_G02663	4613367	AT1G68580.1	Agenet and bromo-adjacent homology (BAH) domain-containing protein;computational_description	-0.270848	0.0105265	1274.87	1541.17
Ro04_G02664	4624437	AT3G25860.1	2-oxoacid dehydrogenases acyltransferase family protein;curator_summary	0.188043	0.351212	702.899	614.636
Ro04_G02665	4627740	AT4G39670.1	Glycolipid transfer protein (GLTP) family protein;computational_description	0.296903	0.514614	16.6291	13.021
Ro04_G02666	4630380	AT1G68570.1	Major facilitator superfamily protein;Alias	-1.23364	5.24e-05	431.959	1093.02
Ro04_G02668	4640401	AT5G38470.1	Rad23 UV excision repair protein family;curator_summary	-0.0890161	0.434876	1187.14	1264.62
Ro04_G02669	4645885	AT1G13360.1	hypothetical protein;computational_description	0.454511	0.000186087	901.137	654.941
Ro04_G02670	4657629	#N/A	#N/A	1.59638	1.47e-07	564.911	171.277
Ro04_G02671	4672204	AT1G68560.1	alpha-xylosidase 1;curator_summary	1.14627	2.89e-08	2860.56	1258.07
Ro04_G02672	4681624	#N/A	#N/A	-0.333955	0.135617	159.105	204.298
Ro04_G02673	4682093	AT5G64750.1	Integrase-type DNA-binding superfamily protein;curator_summary	-0.279485	0.0486581	732.27	893.875
Ro04_G36214	4683953	AT1G68540.1	NAD(P)-binding Rossmann-fold superfamily protein;symbol	0.397852	0.471477	31.1334	20.439
Ro04_G36220	4694112	AT1G68530.1	3-ketoacyl-CoA synthase 6;curator_summary	-0.181961	0.321816	674.566	769.605
Ro04_G36217	4699685	AT3G25900.1	Homocysteine S-methyltransferase family protein;symbol	-0.650439	0.0727224	59.4579	99.3307
Ro04_G02678	4708004	AT3G05570.1	dipeptide transport ATP-binding protein;computational_description	0.818513	0.0193013	70.9279	37.6741
Ro04_G02679	4709353	#N/A	#N/A	-0.24626	0.0996862	233.938	277.395
Ro04_G02680	4713569	AT1G25440.1	B-box type zinc finger protein with CCT domain-containing protein;symbol	-1.1216	0.00245937	21.6388	52.9409
Ro04_G02681	4716255	AT3G02550.1	LOB domain-containing protein 41;symbol	0.206143	0.719186	4.82997	3.85928
Ro04_G02682	4720741	#N/A	#N/A	1.02597	0.000271754	82.8132	38.9817
Ro04_G02683	4724911	AT1G13380.1	sodium/hydrogen exchanger (DUF1218);computational_description	0.201838	0.210572	665.014	575.828
Ro04_G02684	4736262	AT1G67090.1	ribulose bisphosphate carboxylase small chain 1A;curator_summary	2.42326	1.66e-13	172.213	27.0196
Ro04_G02685	4737974	#N/A	#N/A	-1.82715	1.3e-05	8.67443	37.9609
Ro04_G02686	4742497	AT1G68490.1	translocase subunit seca;computational_description	-0.0965121	0.431401	972.748	1038
Ro04_G02687	4754055	AT3G25920.1	ribosomal protein L15;curator_summary	0.864558	6.98e-06	569.23	307.585
Ro04_G02688	4761029	AT1G68480.1	C2H2 and C2HC zinc fingers superfamily protein;curator_summary	0.217885	0.519116	45.1801	38.5267
Ro04_G02689	4770057	AT1G25420.1	Regulator of Vps4 activity in the MVB pathway protein;computational_description	-0.312936	0.0278843	536.671	669.533
Ro04_G36219	4773093	AT1G77420.1	alpha/beta-Hydrolases superfamily protein;computational_description	0.562327	1.93e-05	635.528	428.098
Ro04_G02691	4776071	AT1G77420.1	alpha/beta-Hydrolases superfamily protein;computational_description	0.308228	0.0897404	268.501	217.069
Ro04_G36216	4778240	AT1G13410.1	Tetratricopeptide repeat (TPR)-like superfamily protein;computational_description	0.360562	0.324598	30.531	23.2877
Ro04_G02694	4793369	AT3G18360.1	VQ motif-containing protein;computational_description	-0.159243	0.774828	4.69654	6.46568
Ro04_G02695	4797357	#N/A	#N/A	-0.849484	0.00326884	274.157	514.244
Ro04_G02696	4801537	AT1G68290.1	endonuclease 2;curator_summary	-3.9657	1.82e-30	7.00286	150.579
Ro04_G36210	4803525	AT3G11930.1	Adenine nucleotide alpha hydrolases-like superfamily protein;computational_description	0.0652885	0.767694	1445.88	1377.43
Ro04_G02698	4805203	AT1G68300.1	Adenine nucleotide alpha hydrolases-like superfamily protein;computational_description	0.703846	0.019665	66.0911	39.3684
Ro04_G02699	4807098	AT1G68260.1	Thioesterase superfamily protein;Alias	0.740076	0.000603785	131.111	76.694
Ro04_G36209	4812531	AT4G24540.1	AGAMOUS-like 24;curator_summary	0.0141002	0.959491	137.876	135.065
Ro04_G02701	4833246	AT1G25330.1	basic helix-loop-helix (bHLH) DNA-binding superfamily protein;curator_summary	-0.942851	0.102935	1.70523	6.08556
Ro04_G02702	4840368	AT1G68320.1	myb domain protein 62;curator_summary	-1.53769	3.17e-07	199.899	631.792
Ro04_G02703	4841416	#N/A	#N/A	-1.06504	0.0279358	10.9807	27.8821
Ro04_G02704	4843414	AT1G25350.1	glutamine-tRNA ligase%2C putative / glutaminyl-tRNA synthetase%2C putative / GlnRS;symbol	-0.177978	0.0645218	1392.54	1578.11
Ro04_G02706	4853537	AT1G68330.1	membrane-associated kinase regulator;computational_description	1.28652	0.00440191	40.3734	13.4765
Ro04_G02705	4856449	AT1G48770.1	hypothetical protein (DUF1639);computational_description	-0.433684	0.0432592	170.989	231.8
Ro04_G02708	4862456	#N/A	#N/A	0.981984	0.0255154	35.462	15.8238
Ro04_G02709	4866624	AT5G38830.1	Cysteinyl-tRNA synthetase%2C class Ia family protein;computational_description	-0.151824	0.151507	1125.88	1252.31
Ro04_G02710	4876889	AT1G68360.1	C2H2 and C2HC zinc fingers superfamily protein;curator_summary	0.174738	0.538067	101.008	88.0319
Ro04_G02711	4885752	AT1G68370.1	Chaperone DnaJ-domain superfamily protein;curator_summary	-0.167317	0.13043	760.412	855.346
Ro04_G02712	4893266	AT3G18290.1	zinc finger protein-like protein;curator_summary	0.715654	0.00132005	613.572	365.794
Ro04_G02713	4912084	AT1G25375.1	Metallo-hydrolase/oxidoreductase superfamily protein;computational_description	-0.793077	4.04e-09	410.926	715.363
Ro04_G02714	4919777	AT1G73810.1	Core-2/I-branching beta-1%2C6-N-acetylglucosaminyltransferase family protein;computational_description	-0.777299	0.137703	16.6092	36.2691
Ro04_G02716	4926372	AT1G68400.1	leucine-rich repeat transmembrane protein kinase family protein;computational_description	0.23378	0.0601615	1097.38	930.076
Ro04_G02720	4950461	AT1G68410.1	Protein phosphatase 2C family protein;computational_description	0.340468	0.00687355	486.584	383.214
Ro04_G02721	4959493	AT1G25380.1	NAD+ transporter 2;curator_summary	-0.408425	0.00764653	476.062	635.788
Ro04_G02722	4963590	#N/A	#N/A	-0.140626	0.744396	16.0411	17.8642
Ro04_G02724	4965319	AT1G66880.1	AT1G66880.1	0.0893987	0.68909	378.068	353.202
Ro04_G02725	4981150	#N/A	#N/A	-0.898263	2.73e-05	99.3961	190.831
Ro04_G02726	4985430	AT2G01260.1	hypothetical protein (DUF789);computational_description	-0.720498	2.58e-07	638.462	1059.3
Ro04_G36221	4992155	AT1G68220.1	aerobic coproporphyrinogen-III oxidase (DUF1218);computational_description	0.218519	0.225221	893.665	763.162
Ro04_G02733	5021713	#N/A	#N/A	-0.86358	0.129817	7.6439	21.3625
Ro04_G36225	5021886	AT2G01220.1	Nucleotidylyl transferase superfamily protein;computational_description	0.440505	0.000591543	572.463	421.285
Ro04_G36222	5028712	AT2G01210.1	Leucine-rich repeat protein kinase family protein;computational_description	0.360279	0.0223716	950.737	738.28
Ro04_G36226	5031889	AT1G15050.1	indole-3-acetic acid inducible 34;curator_summary	0.364994	0.522743	6.51811	3.60676
Ro04_G02736	5034005	AT1G15060.1	alpha/beta hydrolase family protein;computational_description	-0.841894	3.59e-05	292.994	536.562
Ro04_G02737	5038909	AT1G49540.1	elongator protein 2;symbol	-0.241835	0.085115	461.793	548.308
Ro04_G02738	5045618	AT2G01190.1	Octicosapeptide/Phox/Bem1p family protein;symbol	-0.99107	1.33e-16	1200.39	2399.66
Ro04_G02740	5062897	AT3G02600.1	lipid phosphate phosphatase 3;curator_summary	0.335522	0.122348	406.117	318.839
Ro04_G36223	5066880	AT1G15080.1	lipid phosphate phosphatase 2;curator_summary	-0.152552	0.285324	382.796	427.532
Ro04_G02742	5070260	#N/A	#N/A	-1.35219	0.00312064	9.90346	31.8792
Ro04_G02743	5072589	#N/A	#N/A	-1.22072	0.0313722	4.25452	18.5491
Ro04_G02744	5073790	AT2G27710.1	60S acidic ribosomal protein family;computational_description	-0.0993794	0.695251	105.173	112.614
Ro04_G02745	5076141	#N/A	#N/A	-1.10725	0.00617368	47.4768	117.034
Ro04_G02746	5077416	AT2G01170.1	bidirectional amino acid transporter 1;curator_summary	0.359601	0.0118401	734.27	568.845
Ro04_G02747	5084123	#N/A	#N/A	-0.352496	0.489471	7.65644	10.9766
Ro04_G02748	5089548	#N/A	#N/A	-0.437164	0.0298168	184.186	252.788
Ro04_G36228	5093070	AT1G68190.1	B-box zinc finger family protein;symbol	-2.66338	1.76e-09	6.65783	66.1126
Ro04_G02750	5104042	AT1G68200.1	Zinc finger C-x8-C-x5-C-x3-H type family protein;Alias	-0.689759	0.0688625	35.5594	59.8511
Ro04_G36229	5113182	#N/A	#N/A	-1.8937	2.21e-05	22.4611	115.655
Ro04_G02754	5124195	#N/A	#N/A	-0.803351	0.0994106	14.1004	29.7825
Ro04_G02755	5129888	AT2G01150.1	RING-H2 finger protein 2B;curator_summary	-0.409511	0.129056	134.736	179.979
Ro04_G02756	5132671	AT1G22950.1	2-oxoglutarate (2OG) and Fe(II)-dependent oxygenase superfamily protein;computational_description	-0.262491	0.140224	179.249	215.205
Ro04_G02759	5140751	AT2G01140.1	Aldolase superfamily protein;symbol	-0.206103	0.229321	2430.83	2813.25
Ro04_G02760	5145423	AT2G01130.1	DEA(D/H)-box RNA helicase family protein;computational_description	-0.396839	0.00209457	855.559	1131.2
Ro04_G02761	5159929	AT1G15110.1	phosphatidyl serine synthase family protein;curator_summary	-0.949145	4.31e-10	436.655	856.41
Ro04_G36230	5169181	AT5G39710.1	Tetratricopeptide repeat (TPR)-like superfamily protein;symbol	-0.188729	0.504257	69.6892	80.9108
Ro04_G02764	5173274	AT2G01120.1	origin recognition complex subunit 4;curator_summary	1.54353	1.7e-07	166.887	52.8818
Ro04_G02765	5177304	AT2G01110.1	Sec-independent periplasmic protein translocase;curator_summary	-0.044799	0.810887	265.585	273.976
Ro04_G02766	5179341	AT1G22970.1	cyclin-D1-binding protein;computational_description	-0.203282	0.157855	284.848	329.391
Ro04_G02767	5188881	AT1G15180.1	MATE efflux family protein;computational_description	-0.774991	5e-05	456.606	796.388
Ro04_G02768	5207476	AT2G40950.1	Basic-leucine zipper (bZIP) transcription factor family protein;curator_summary	-0.227017	0.0456675	1211.77	1419.98
Ro04_G02769	5210226	AT5G52450.1	MATE efflux family protein;computational_description	-0.772984	0.0921498	21.6809	43.0794
Ro04_G02770	5212404	AT5G38110.1	anti- silencing function 1b;curator_summary	-0.256082	0.276861	161.341	195.952
Ro04_G02771	5217820	AT5G08670.1	ATP synthase alpha/beta family protein;curator_summary	0.170585	0.165533	7417.31	6582.1
Ro04_G36261	5221658	AT1G15140.1	FAD/NAD(P)-binding oxidoreductase;computational_description	-0.16008	0.433357	166.385	186.259
Ro04_G02773	5225018	AT2G01100.1	FAM133-like protein;computational_description	-0.598458	0.0031793	378.516	582.011
Ro04_G02774	5228513	AT1G15130.1	Endosomal targeting BRO1-like domain-containing protein;computational_description	0.107254	0.277421	1206.42	1119.37
Ro04_G02775	5235081	AT2G42850.1	cytochrome P450%2C family 718;curator_summary	-1.3124	0.0207233	2.36336	10.4795
Ro04_G02776	5241916	#N/A	#N/A	0.153209	0.348139	323.625	290.774
Ro04_G02778	5249219	#N/A	#N/A	-0.62653	0.0129031	91.2172	142.013
Ro04_G02779	5250539	AT5G13240.1	transcription regulator;computational_description	-0.704161	0.00636535	406.169	680.07
Ro04_G02780	5254927	AT1G25240.1	ENTH/VHS/GAT family protein;computational_description	1.23692	0.00389787	32.4718	11.5509
Ro04_G02781	5258300	#N/A	#N/A	0.505895	0.00256005	249.914	173.802
Ro04_G02782	5264871	AT2G01910.1	Microtubule associated protein (MAP65/ASE1) family protein;curator_summary	0.0121117	0.93851	1704.82	1688.81
Ro04_G02783	5274580	AT2G01905.1	cyclin J18;curator_summary	-0.110311	0.844474	5.02673	5.79731
Ro04_G02787	5297861	AT1G23380.1	homeobox protein knotted-1-like 6;curator_summary	-0.123437	0.62541	529.548	578.697
Ro04_G02788	5304358	AT1G23360.1	S-adenosyl-L-methionine-dependent methyltransferases superfamily protein;curator_summary	0.953618	1.41e-05	203.219	102.864
Ro04_G36252	5306339	AT1G70520.1	cysteine-rich RLK (RECEPTOR-like protein kinase) 2;curator_summary	0.16434	0.578609	70.4198	62.6356
Ro04_G02789	5321156	AT1G70530.1	cysteine-rich RLK (RECEPTOR-like protein kinase) 3;curator_summary	-0.677861	0.00162651	234.787	383.553
Ro04_G36251	5325821	#N/A	#N/A	0.551909	0.289975	15.1207	8.96975
Ro04_G02791	5341723	AT5G04600.1	RNA-binding (RRM/RBD/RNP motifs) family protein;computational_description	-0.14544	0.336772	961.122	1066.71
Ro04_G02793	5346426	AT3G26430.1	GDSL-like Lipase/Acylhydrolase superfamily protein;curator_summary	-0.00448517	0.97169	1578.53	1586.33
Ro04_G02794	5358883	#N/A	#N/A	-0.0597003	0.897943	13.0938	13.9631
Ro04_G02795	5360117	AT1G67810.1	sulfur E2;curator_summary	-0.050533	0.902614	50.1281	52.4839
Ro04_G02796	5362986	AT3G26370.1	O-fucosyltransferase family protein;computational_description	0.096442	0.343052	1414.3	1320.37
Ro04_G02797	5371926	AT1G10700.1	phosphoribosyl pyrophosphate (PRPP) synthase 3;curator_summary	0.0838862	0.578313	581.869	550.031
Ro04_G02798	5375195	AT1G70570.1	anthranilate phosphoribosyltransferase;computational_description	-0.150086	0.460847	240.514	267.697
Ro04_G02799	5381353	AT1G10710.1	poor homologous synapsis 1;curator_summary	0.207998	0.717841	4.74729	3.54187
Ro04_G02802	5392058	AT1G60780.1	Clathrin adaptor complexes medium subunit family protein;symbol	0.125452	0.254692	1203.99	1103.31
Ro04_G02803	5396546	AT4G24670.1	tryptophan aminotransferase related 2;curator_summary	1.07402	0.0592791	9.39815	2.49775
Ro04_G02804	5404415	AT1G10740.1	alpha/beta-Hydrolases superfamily protein;computational_description	-0.187556	0.441352	620.786	711.642
Ro04_G02805	5411850	AT1G60770.1	Tetratricopeptide repeat (TPR)-like superfamily protein;computational_description	0.497823	0.00241151	425.076	298.79
Ro04_G02806	5415492	AT5G50150.1	NEP-interacting protein%2C putative (DUF239);computational_description	0.298944	0.194669	175.595	140.965
Ro04_G02807	5425642	#N/A	#N/A	-0.367784	0.310856	77.7675	102.88
Ro04_G02808	5426618	AT1G10760.1	Pyruvate phosphate dikinase%2C PEP/pyruvate binding domain-containing protein;curator_summary	0.551022	0.00515855	1476.94	995.424
Ro04_G02810	5447746	AT1G12940.1	nitrate transporter2.5;curator_summary	-0.724789	0.018355	78.4063	133.807
Ro04_G02811	5449926	AT3G29400.1	exocyst subunit exo70 family protein E1;curator_summary	-0.957194	2.78e-05	106.822	214.63
Ro04_G02812	5457196	#N/A	#N/A	-0.913763	0.00338602	32.1114	64.4062
Ro04_G24688	5490146	AT5G35410.1	Protein kinase superfamily protein;curator_summary	-2.38106	1.86e-13	15.3642	91.7033
Ro04_G24689	5498899	#N/A	#N/A	-0.291032	0.307956	49.9638	61.9942
Ro04_G24690	5504768	AT2G04220.1	DUF868 family protein (DUF868);computational_description	0.665752	0.202019	13.0282	6.95225
Ro04_G24691	5507292	AT1G67820.1	Protein phosphatase 2C family protein;computational_description	0.89356	9.07e-05	172.449	90.5423
Ro04_G24692	5515825	AT1G67840.1	chloroplast sensor kinase;curator_summary	0.60898	1e-05	608.208	395.219
Ro04_G24693	5524284	AT1G67850.1	lysine ketoglutarate reductase trans-splicing protein (DUF707);computational_description	0.271703	0.111659	1817.36	1498.86
Ro04_G24694	5530725	AT1G24580.1	RING/U-box superfamily protein;computational_description	-0.087103	0.745636	137.92	145.764
Ro04_G24695	5531903	#N/A	#N/A	-0.758733	1.81e-05	457.693	780.847
Ro04_G24698	5534536	AT3G27540.1	beta-1%2C4-N-acetylglucosaminyltransferase family protein;computational_description	0.249882	0.116259	505.717	424.19
Ro04_G24700	5548889	AT1G67900.1	Phototropic-responsive NPH3 family protein;computational_description	-0.10947	0.559008	184.95	199.903
Ro04_G24701	5555604	AT1G67910.1	hypothetical protein;computational_description	0.0308631	0.945973	16.4837	15.6547
Ro04_G24702	5561437	AT1G24590.1	DORNROSCHEN-like protein;curator_summary	-1.13177	0.0382124	5.09631	17.8911
Ro04_G24703	5579061	AT1G59950.1	NAD(P)-linked oxidoreductase superfamily protein;computational_description	-1.40122	4.19e-08	517.732	1442.49
Ro04_G19456	5606700	AT1G59950.1	NAD(P)-linked oxidoreductase superfamily protein;computational_description	0.745834	0.00142804	4248.27	2474.76
Ro04_G36256	5622058	AT1G59950.1	NAD(P)-linked oxidoreductase superfamily protein;computational_description	-0.589293	0.00587851	1955.32	2983.82
Ro04_G19458	5623586	#N/A	#N/A	-4.14051	1.09e-22	2.78426	90.6614
Ro04_G19459	5629892	AT1G78550.1	2-oxoglutarate (2OG) and Fe(II)-dependent oxygenase superfamily protein;computational_description	0.0195175	0.95138	71.6316	70.1303
Ro04_G19460	5632138	AT1G23280.1	MAK16 protein-like protein;computational_description	-0.444788	0.03285	353.195	488.613
Ro04_G36254	5639605	AT3G26510.1	Octicosapeptide/Phox/Bem1p family protein;computational_description	-0.248551	0.399223	170.482	203.421
Ro04_G19463	5645643	AT3G26570.1	phosphate transporter 2%3B1;curator_summary	0.356792	0.0840253	367.589	284.728
Ro04_G19464	5648775	AT1G70630.1	Nucleotide-diphospho-sugar transferase family protein;Alias	-0.113467	0.288186	1181.01	1277.24
Ro04_G19465	5661181	AT1G70610.1	transporter associated with antigen processing protein 1;curator_summary	-0.428215	0.0025032	448.727	607.975
Ro04_G19466	5666752	AT3G26580.1	Tetratricopeptide repeat (TPR)-like superfamily protein;computational_description	-0.344488	0.123212	217.617	278.968
Ro04_G19467	5669562	AT1G70600.1	Ribosomal protein L18e/L15 superfamily protein;computational_description	-0.0279785	0.853682	2068.44	2110.6
Ro04_G36257	5671341	AT1G23300.1	MATE efflux family protein;computational_description	0.695747	0.0420285	57.2399	33.3516
Ro04_G36255	5674576	AT1G12950.1	root hair specific 2;symbol	-0.472253	0.0130842	2352.58	3295.24
Ro04_G19468	5691515	AT2G42490.1	Copper amine oxidase family protein;computational_description	0.0146537	0.86617	2174	2152.46
Ro04_G19470	5697569	AT3G26600.1	armadillo repeat only 4;curator_summary	-0.0656448	0.709409	160.707	167.888
Ro04_G19469	5700420	AT1G70590.1	F-box family protein;computational_description	-0.328361	0.103684	274.106	347.911
Ro04_G19471	5706484	AT5G40460.1	cyclin-dependent kinase inhibitor SMR3-like protein;computational_description	-0.841759	8.56e-06	156.436	283.917
Ro04_G36246	5710361	AT1G70580.1	alanine-2-oxoglutarate aminotransferase 2;curator_summary	0.754489	4.95e-07	1303.16	765.185
Ro04_G36243	5715458	AT1G13030.1	sphere organelles protein-like protein;curator_summary	0.364676	0.0418511	490.194	378.703
Ro04_G19475	5722382	AT3G55270.1	mitogen-activated protein kinase phosphatase 1;curator_summary	-1.0741	1.47e-08	649.045	1397.14
Ro04_G19476	5730377	#N/A	#N/A	0.0733508	0.775775	74.9754	70.9052
Ro04_G19477	5733015	AT3G26350.1	AT3G26350.1	-0.316801	0.57667	4.3817	6.08774
Ro04_G19479	5734530	AT3G53570.1	serine/threonine-protein kinase AFC1;curator_summary	-0.0700348	0.617125	706.093	743.502
Ro04_G36244	5742129	AT2G24180.1	cytochrome p450 71b6;curator_summary	-1.45587	1.84e-09	873.109	2507.73
Ro04_G19480	5748817	AT1G24560.1	paramyosin;computational_description	-0.041162	0.768584	630.372	647.712
Ro04_G19481	5753134	AT3G01650.1	RING domain ligase1;curator_summary	-1.37418	0.00194012	16.2163	52.6298
Ro04_G19482	5756914	AT1G13120.1	nucleoporin GLE1-like protein;symbol	0.366018	0.0208641	251.272	194.193
Ro04_G19484	5792196	AT1G67790.1	sieve element occlusion protein;computational_description	0.67385	0.0665273	58.8504	34.3726
Ro04_G19485	5805647	AT3G01670.1	sieve element occlusion protein;curator_summary	-0.135102	0.539706	2066.16	2276.61
Ro04_G19486	5830097	AT1G24530.1	Transducin/WD40 repeat-like superfamily protein;computational_description	-0.341995	0.405216	19.4659	26.2073
Ro04_G22257	5886615	AT3G26120.1	terminal EAR1-like 1;curator_summary	-0.00362543	0.988958	235.859	236.917
Ro04_G22256	5895312	AT3G26115.1	Pyridoxal-5'-phosphate-dependent enzyme family protein;computational_description	0.246485	0.255008	148.965	124.487
Ro04_G22255	5898109	AT1G13160.1	ARM repeat superfamily protein;computational_description	-0.253289	0.0941674	497.714	596.541
Ro04_G22254	5903835	AT1G13170.1	OSBP(oxysterol binding protein)-related protein 1D;symbol	0.734434	3.23e-10	1098.02	656.522
Ro04_G22252	5919899	AT1G13180.1	Actin-like ATPase superfamily protein;curator_summary	-0.0311617	0.792948	765.044	780.075
Ro04_G22251	5925984	AT1G13190.1	RNA-binding (RRM/RBD/RNP motifs) family protein;computational_description	-0.198467	0.0479087	1360.11	1560.68
Ro04_G36263	5937538	AT1G24510.1	TCP-1/cpn60 chaperonin family protein;computational_description	0.178895	0.174855	4798.92	4232.72
Ro04_G22247	5942835	AT1G67750.1	Pectate lyase family protein;computational_description	1.7228	2.98e-11	4708.55	1333.65
Ro04_G22246	5950009	AT3G26100.2	Regulator of chromosome condensation (RCC1) family protein;computational_description	-0.063539	0.612523	1540.66	1608.9
Ro04_G22245	5963500	AT1G24490.1	OxaA/YidC-like membrane insertion protein;curator_summary	-0.115887	0.40631	552.085	598.113
Ro04_G22244	5967365	AT1G67740.1	photosystem II BY;curator_summary	0.58271	0.00152016	1259.96	831.95
Ro04_G22242	5970919	#N/A	#N/A	-0.402184	0.00108703	472.187	625.93
Ro04_G22241	5976278	AT1G67730.1	beta-ketoacyl reductase 1;curator_summary	0.0670461	0.676614	1268.81	1211.47
Ro04_G36287	5985359	AT1G67730.1	beta-ketoacyl reductase 1;curator_summary	-0.902735	0.118841	1.81303	7.11509
Ro04_G36286	5991043	AT1G67730.1	beta-ketoacyl reductase 1;curator_summary	-0.378725	0.37639	17.1669	23.0432
Ro04_G36288	5999214	AT1G67730.1	beta-ketoacyl reductase 1;curator_summary	0.760552	0.0016645	223.453	128.97
Ro04_G22240	6007438	AT1G24470.1	beta-ketoacyl reductase 2;curator_summary	0.336291	0.0987542	535.291	421.781
Ro04_G22237	6013016	AT3G26090.1	REGULATOR OF G-PROTEIN SIGNALING 1;curator_summary	-0.221043	0.0793379	569.492	666.008
Ro04_G22236	6017621	AT5G55850.1	RPM1-interacting protein 4 (RIN4) family protein;curator_summary	-1.91028	0.000780947	1.36875	16.6195
Ro04_G22234	6022004	#N/A	#N/A	-0.207785	0.374819	73.9089	86.0103
Ro04_G22233	6023244	AT3G26085.1	CAAX amino terminal protease family protein;computational_description	0.0162847	0.898784	829.338	817.809
Ro04_G07222	6046471	AT5G35450.1	Disease resistance protein (CC-NBS-LRR class) family;computational_description	-1.07653	0.000166417	34.5238	76.4225
Ro04_G07219	6061241	AT1G13195.1	RING/U-box superfamily protein;computational_description	-0.224693	0.203567	345.197	403.531
Ro04_G07218	6064027	AT1G67720.1	Leucine-rich repeat protein kinase family protein;computational_description	0.656548	5.86e-05	919.017	576.017
Ro04_G07217	6071603	AT1G13195.1	RING/U-box superfamily protein;computational_description	0.0389286	0.890973	118.512	114.096
Ro04_G07216	6077408	AT1G67710.1	response regulator 11;curator_summary	-0.0822863	0.723692	140.412	147.486
Ro04_G07215	6081392	AT3G26050.1	TPX2 (targeting protein for Xklp2) protein family;computational_description	-0.137026	0.471879	253.879	280.17
Ro04_G07214	6087650	AT4G27670.1	heat shock protein 21;curator_summary	0.0550467	0.89354	21.235	20.4535
Ro04_G07213	6092320	AT3G26210.1	cytochrome P450%2C family 71%2C subfamily B%2C polypeptide 23;curator_summary	-1.10058	0.0568728	1.48509	9.08447
Ro04_G07212	6094573	AT1G67700.1	multidrug resistance protein;Alias	-0.174953	0.274788	434.486	491.607
Ro04_G07211	6100225	AT4G17230.1	SCARECROW-like 13;curator_summary	-0.829363	0.146886	1.18682	5.30028
Ro04_G07210	6102872	AT3G27320.1	alpha/beta-Hydrolases superfamily protein;computational_description	-1.30299	9.03e-06	50.3003	132.64
Ro04_G07207	6121952	AT1G24430.1	HXXXD-type acyl-transferase family protein;computational_description	-0.31579	0.449826	106.867	137.838
Ro04_G07205	6146745	AT1G24430.1	HXXXD-type acyl-transferase family protein;computational_description	-0.184009	0.533169	112.964	128.783
Ro04_G07204	6155984	AT1G24430.1	HXXXD-type acyl-transferase family protein;computational_description	-0.498863	0.359891	11.4838	19.3324
Ro04_G36268	6161199	AT2G45580.1	cytochrome P450%2C family 76%2C subfamily C%2C polypeptide 3;curator_summary	-1.2909	0.0179716	84.2096	325.145
Ro04_G07203	6173035	AT3G13090.1	multidrug resistance-associated protein 8;curator_summary	-0.14061	0.597779	265.862	294.936
Ro04_G07202	6187106	AT3G25980.1	DNA-binding HORMA family protein;curator_summary	1.13495	2.99e-13	560.552	251.744
Ro04_G07200	6188994	AT3G25990.1	Homeodomain-like superfamily protein;computational_description	0.418558	0.00745556	347.381	258.014
Ro04_G36292	6192779	AT1G67660.1	Restriction endonuclease%2C type II-like superfamily protein;computational_description	-0.114222	0.563816	218.253	236.715
Ro04_G07198	6196100	#N/A	#N/A	-0.380669	0.159542	55.8562	73.7225
Ro04_G07197	6197258	AT3G26000.1	Ribonuclease inhibitor;computational_description	-0.260253	0.0950642	248.723	298.928
Ro04_G07196	6201896	AT1G67680.1	SRP72 RNA-binding domain-containing protein;computational_description	-0.139396	0.252425	993.222	1096.94
Ro04_G07195	6207509	AT1G13460.1	Protein phosphatase 2A regulatory B subunit family protein;curator_summary	-0.140604	0.334228	922.472	1018.21
Ro04_G07192	6236533	AT3G48140.1	B12D protein;computational_description	-1.29684	0.0152794	111.909	412.996
Ro04_G07191	6242670	AT1G13440.1	glyceraldehyde-3-phosphate dehydrogenase C2;symbol	-0.560126	7.74e-07	22394.5	33141.1
Ro04_G36293	6252635	AT1G24400.1	lysine histidine transporter 2;curator_summary	0.755616	0.025657	67.327	37.731
Ro04_G07189	6257136	AT1G67630.1	DNA polymerase alpha 2;symbol	1.77205	6.11e-14	407.665	113.127
Ro04_G07187	6269864	AT3G25950.1	TRAM%2C LAG1 and CLN8 (TLC) lipid-sensing domain containing protein;computational_description	-0.637488	0.00237378	108.359	170.972
Ro04_G36294	6271697	AT1G24360.1	NAD(P)-binding Rossmann-fold superfamily protein;computational_description	1.04268	2.49e-05	360.818	169.136
Ro04_G07185	6275520	AT1G67620.1	Lojap-related protein;computational_description	0.0359338	0.804828	358.95	349.765
Ro04_G07184	6285297	AT1G27850.1	RUN/FYVE domain protein;computational_description	-0.0980058	0.460712	801.134	860.078
Ro04_G07183	6291907	AT1G27880.1	DEAD/DEAH box RNA helicase family protein;computational_description	1.56417	6.76e-17	315.848	103.686
Ro04_G07182	6299624	AT1G67600.1	Acid phosphatase/vanadium-dependent haloperoxidase-related protein;computational_description	-0.284716	0.158595	170.299	207.478
Ro04_G07181	6301349	#N/A	#N/A	-0.0204006	0.970134	8.14747	8.23673
Ro04_G07180	6302779	AT1G24340.1	FAD/NAD(P)-binding oxidoreductase family protein;curator_summary	-0.241379	0.284682	135.529	162.74
Ro04_G07179	6308929	AT1G67590.1	Remorin family protein;computational_description	0.713041	3.48e-06	448.813	271.443
Ro04_G07178	6313095	AT1G67580.1	Protein kinase superfamily protein;computational_description	-0.523723	1.25e-06	1242.66	1793.62
Ro04_G07176	6326385	AT1G67570.1	zinc finger CONSTANS-like protein (DUF3537);computational_description	-0.0808483	0.714398	116.101	124.123
Ro04_G07175	6333870	AT5G63380.1	AMP-dependent synthetase and ligase family protein;curator_summary	-2.14983	5.71e-11	179.944	922.651
Ro04_G07174	6335997	AT1G67550.1	urease;curator_summary	-0.0176166	0.900826	1285.68	1303.67
Ro04_G07171	6355277	AT1G27900.1	RNA helicase family protein;computational_description	0.199272	0.325321	186.73	162.827
Ro04_G07170	6362838	AT5G14230.1	ankyrin;computational_description	0.274632	0.594906	9.79111	7.70617
Ro04_G07169	6369699	AT5G08530.1	51 kDa subunit of complex I;symbol	0.28587	0.0187146	2005.15	1641.87
Ro04_G07168	6390026	AT5G43230.1	EEIG1/EHBP1 protein amino-terminal domain protein;computational_description	-0.00292902	0.980428	520.349	521.283
Ro04_G07167	6396092	AT3G57810.1	Cysteine proteinases superfamily protein;computational_description	0.614314	0.204196	22.9156	12.8959
Ro04_G36298	6404831	AT1G33720.1	cytochrome P450%2C family 76%2C subfamily C%2C polypeptide 6;curator_summary	-1.85154	4.35e-13	177.621	690.046
Ro04_G36299	6425529	AT2G45550.1	cytochrome P450%2C family 76%2C subfamily C%2C polypeptide 4;curator_summary	-2.02854	1.98e-08	82.0986	402.684
Ro04_G07163	6433184	AT3G50940.1	P-loop containing nucleoside triphosphate hydrolases superfamily protein;computational_description	0.142187	0.672402	39.9383	35.2415
Ro04_G36300	6433232	#N/A	#N/A	0.0664264	0.90865	3.61577	3.1931
Ro04_G07162	6434041	AT1G24330.1	ARM repeat superfamily protein;computational_description	0.0251516	0.8448	914.331	895.889
Ro04_G07160	6447175	AT3G26340.1	N-terminal nucleophile aminohydrolases (Ntn hydrolases) superfamily protein;computational_description	0.279162	0.014042	1185.87	975.636
Ro04_G07159	6449871	AT1G13060.1	20S proteasome beta subunit E1;curator_summary	0.172399	0.131774	783.887	693.449
Ro04_G07158	6453734	AT1G67510.1	Leucine-rich repeat protein kinase family protein;computational_description	-0.241885	0.23028	155.688	185.068
Ro04_G07157	6458643	AT5G13010.1	RNA helicase family protein;symbol	-0.409907	0.000169405	630.501	840.11
Ro04_G07156	6467685	#N/A	#N/A	1.96553	1.47e-07	137.008	29.0556
Ro04_G07155	6470669	AT1G24320.1	Six-hairpin glycosidases superfamily protein;computational_description	-0.00894524	0.948587	663.597	668.75
Ro04_G07154	6484675	AT1G24310.1	nuclear pore complex protein;computational_description	0.242429	0.0437455	725.231	613.254
Ro04_G36281	6488810	AT1G67480.1	Galactose oxidase/kelch repeat superfamily protein;computational_description	-0.287024	0.113282	584.108	715.754
Ro04_G07152	6491302	#N/A	#N/A	0.0659269	0.785044	118.249	113.127
Ro04_G07150	6496181	AT1G67440.1	Minichromosome maintenance (MCM2/3/5) family protein;symbol	0.858332	3.2e-05	341.29	184.898
Ro04_G07149	6499705	AT4G40042.1	Microsomal signal peptidase 12 kDa subunit (SPC12);computational_description	-0.0754684	0.700088	137.552	145.498
Ro04_G07148	6500694	AT1G67430.1	Ribosomal protein L22p/L17e family protein;computational_description	-0.107334	0.392106	8924.77	9624.2
Ro04_G07147	6503995	AT1G67420.1	Zn-dependent exopeptidases superfamily protein;computational_description	-0.795952	5.33e-10	562.593	985.574
Ro04_G07146	6513532	AT1G67410.1	Exostosin family protein;computational_description	-0.290459	0.0582888	254.897	312.427
Ro04_G36280	6516689	AT3G01910.1	sulfite oxidase;curator_summary	1.09231	0.000459024	152.269	66.7015
Ro04_G36278	6522290	AT4G26220.1	S-adenosyl-L-methionine-dependent methyltransferases superfamily protein;curator_summary	0.670804	0.0472295	122.991	72.726
Ro04_G07143	6532509	AT1G67400.1	ELMO/CED-12 family protein;computational_description	0.5863	0.0323243	98.1597	64.2205
Ro04_G07142	6536920	AT1G27920.1	microtubule-associated protein 65-8;symbol	1.01018	0.0179056	64.7219	28.0282
Ro04_G07141	6537443	AT5G43250.1	nuclear factor Y%2C subunit C13;symbol	0.93541	0.00271017	80.3352	40.0807
Ro04_G07140	6552679	AT1G27390.1	translocase outer membrane 20-2;curator_summary	-0.0571211	0.676601	752.843	783.057
Ro04_G07139	6562081	AT1G13710.1	cytochrome P450%2C family 78%2C subfamily A%2C polypeptide 5;curator_summary	1.89611	9.47e-06	48.3059	9.87192
Ro04_G07138	6572991	AT5G11860.1	SCP1-like small phosphatase 5;curator_summary	0.228566	0.0816337	504.613	429.747
Ro04_G07137	6578144	AT1G67370.1	DNA-binding HORMA family protein;curator_summary	-1.05476	4.93e-08	184.257	387.952
Ro04_G07136	6596647	AT1G67360.1	Rubber elongation factor protein (REF);computational_description	0.435334	0.00423503	1553.7	1140.87
Ro04_G07135	6611678	AT1G67340.1	HCP-like superfamily protein with MYND-type zinc finger;computational_description	-0.018459	0.924969	335.06	339.735
Ro04_G07134	6635850	AT3G61470.1	photosystem I light harvesting complex protein;curator_summary	1.4836	8.79e-21	4498.35	1575.91
Ro04_G07133	6638549	AT5G43260.1	chaperone protein dnaJ-like protein;computational_description	-0.352335	0.267973	145.004	188.468
Ro04_G07132	6639929	AT1G11780.1	oxidoreductase%2C 2OG-Fe(II) oxygenase family protein;computational_description	-0.401377	0.0144514	178.692	238.24
Ro04_G07131	6653790	AT1G27385.1	AT1G27385.4	-0.179847	0.360609	126.735	144.485
Ro04_G07129	6662118	#N/A	#N/A	1.02957	0.0414028	23.6308	8.80667
Ro04_G07128	6670883	AT1G27930.1	glucuronoxylan 4-O-methyltransferase-like protein (DUF579);curator_summary	0.144449	0.456864	265.183	238.175
Ro04_G07127	6674873	#N/A	#N/A	0.565213	0.0044554	2322.75	1551.78
Ro04_G07126	6677674	AT1G67325.1	Ran BP2/NZF zinc finger-like superfamily protein;computational_description	-0.183539	0.172079	567.698	647.759
Ro04_G07125	6682345	AT5G43270.1	squamosa promoter binding protein-like 2;curator_summary	0.123133	0.419527	1108.12	1017.2
Ro04_G07123	6692515	#N/A	#N/A	-1.4375	0.00225439	18.2637	66.8833
Ro04_G07122	6696502	AT1G27340.1	Galactose oxidase/kelch repeat superfamily protein;curator_summary	0.00418072	0.97986	754.256	753.866
Ro04_G36290	6700118	AT1G33720.1	cytochrome P450%2C family 76%2C subfamily C%2C polypeptide 6;curator_summary	-0.220349	0.0921256	1445.73	1688.7
Ro04_G07120	6708782	AT5G53150.1	DnaJ heat shock amino-terminal domain protein;computational_description	-0.347243	0.0359266	327.922	417.464
Ro04_G07119	6711840	#N/A	#N/A	-0.44332	0.439174	3.03178	5.16248
Ro04_G07118	6724611	AT1G27320.1	histidine kinase 3;curator_summary	-1.26019	9.86e-13	1291.7	3161.42
Ro04_G07117	6732007	AT1G27970.1	nuclear transport factor 2B;curator_summary	-0.0697422	0.59481	1299.88	1363.4
Ro04_G07116	6735141	AT1G67310.1	Calmodulin-binding transcription activator protein with CG-1 and Ankyrin domain;computational_description	0.0405828	0.751912	1586.69	1541.61
Ro04_G07115	6749463	AT5G08391.1	transmembrane protein%2C putative (DUF 3339);computational_description	0.740368	0.200894	9.92003	3.60457
Ro04_G07114	6751391	AT3G48660.1	transmembrane protein%2C putative (DUF 3339);computational_description	0.406348	0.479521	8.61058	5.28352
Ro04_G07113	6752361	AT1G27290.1	transmembrane protein;computational_description	-0.496778	0.0552468	170.58	244.456
Ro04_G07112	6757201	AT1G24260.1	K-box region and MADS-box transcription factor family protein;curator_summary	1.96543	0.000512138	85.904	8.37016
Ro04_G07111	6772829	AT5G50570.1	Squamosa promoter-binding protein-like (SBP domain) transcription factor family protein;symbol	-0.139386	0.393158	825.11	912.129
Ro04_G07109	6784994	AT1G67320.1	DNA primase%2C large subunit family;symbol	1.63669	0.00404002	11.8283	1.58926
Ro04_G07107	6790743	AT1G24267.1	bZIP transcription factor%2C putative (DUF1664);computational_description	-0.0616182	0.645793	517.267	542.044
Ro04_G07106	6800969	AT5G13080.1	WRKY DNA-binding protein 75;curator_summary	-2.91162	1.41e-18	121.257	1121.01
Ro04_G07105	6813847	AT1G27980.1	dihydrosphingosine phosphate lyase;symbol	-0.970969	2.38e-08	336.393	667.279
Ro04_G07104	6819410	#N/A	#N/A	-0.105305	0.743113	111.576	120.486
Ro04_G07103	6825284	AT4G15900.1	pleiotropic regulatory locus 1;curator_summary	-0.900835	0.094185	4.74555	11.7178
Ro04_G07102	6827732	AT5G13090.1	hypothetical protein;computational_description	-0.149705	0.392214	464.723	515.629
Ro04_G07101	6830976	AT1G27990.1	transmembrane protein;computational_description	-0.593809	0.286519	3.83991	7.46604
Ro04_G07099	6836615	AT5G13100.1	Gap junction beta-4 protein;computational_description	0.143952	0.364029	651.866	588.381
Ro04_G07098	6841527	AT3G52660.1	RNA-binding (RRM/RBD/RNP motifs) family protein;computational_description	0.232724	0.507467	31.3859	26.297
Ro04_G07097	6845866	AT5G13110.1	glucose-6-phosphate dehydrogenase 2;curator_summary	-0.0757369	0.70233	217.689	228.538
Ro04_G36305	6862512	AT5G40100.1	Disease resistance protein (TIR-NBS-LRR class) family;computational_description	-1.22644	0.013162	7.43685	21.8736
Ro04_G23138	6886290	AT1G76990.1	ACT domain repeat 3;symbol	-0.885539	6.36e-15	519.385	964.277
Ro04_G23136	6892249	AT5G13120.1	cyclophilin 20-2;curator_summary	0.126397	0.42866	1748.66	1600.32
Ro04_G23135	6895655	AT2G35450.1	catalytic/ hydrolase;computational_description	0.120707	0.401699	336.799	310.567
Ro04_G23134	6898832	AT1G27430.1	GYF domain-containing protein;computational_description	-0.445866	1.49e-05	850.233	1162.7
Ro04_G23133	6907085	#N/A	#N/A	-0.887444	0.107844	3.83991	10.1184
Ro04_G23132	6908806	#N/A	#N/A	-1.50561	8.94e-16	292.934	855.929
Ro04_G23130	6916123	#N/A	#N/A	-1.26566	0.008281	13.716	42.0151
Ro04_G23129	6925328	AT4G24970.1	Histidine kinase-%2C DNA gyrase B-%2C and HSP90-like ATPase family protein;computational_description	-0.371586	0.0147703	225.224	293.329
Ro04_G23128	6932561	AT5G13140.1	Pollen Ole e 1 allergen and extensin family protein;computational_description	0.0173218	0.932042	531.037	522.095
Ro04_G23127	6935863	AT5G14070.1	Thioredoxin superfamily protein;curator_summary	0.0663511	0.890582	24.6677	23.7115
Ro04_G36307	6946851	AT5G13160.1	Protein kinase superfamily protein;curator_summary	-0.149883	0.288422	680.92	754.723
Ro04_G23123	6953017	AT3G48740.1	Nodulin MtN3 family protein;curator_summary	-0.339601	0.54935	11.3777	17.0014
Ro04_G23122	6959193	AT5G43280.1	delta(3%2C5)%2Cdelta(2%2C4)-dienoyl-CoA isomerase 1;curator_summary	0.245846	0.229903	537.25	449.288
Ro04_G36308	6960784	AT5G41080.1	PLC-like phosphodiesterases superfamily protein;curator_summary	2.78785	5.87e-14	84.6638	9.35595
Ro04_G23119	6971914	AT5G13180.1	NAC domain containing protein 83;curator_summary	-0.955706	2.11e-06	1198.22	2374.78
Ro04_G23118	6975692	AT1G27435.1	hypothetical protein;computational_description	0.444723	0.0134233	212.031	154.472
Ro04_G23117	6984178	AT5G50850.1	Transketolase family protein;symbol	-0.501566	1.01e-05	2737.29	3888.15
Ro04_G23116	6990242	AT2G33490.1	hydroxyproline-rich glycoprotein family protein;computational_description	-0.537158	0.000364717	430.874	631.55
Ro04_G23115	6995845	AT4G33430.1	BRI1-associated receptor kinase;curator_summary	-0.0623824	0.699313	518.723	542.698
Ro04_G23114	7007710	AT2G33500.1	B-box type zinc finger protein with CCT domain-containing protein;symbol	0.137972	0.380615	700.918	633.839
Ro04_G23113	7014607	AT5G13190.1	GSH-induced LITAF domain protein;curator_summary	0.194792	0.27448	724.594	629.131
Ro04_G23112	7019881	AT2G33510.1	ATP-dependent RNA helicase;computational_description	-0.279479	0.159586	380.607	466.278
Ro04_G23111	7027706	AT5G07740.1	actin binding protein;computational_description	1.48341	3.39e-08	270.474	90.4286
Ro04_G23109	7028625	AT5G13200.1	GRAM domain family protein;curator_summary	0.208202	0.166132	627.509	539.913
Ro04_G23110	7030255	#N/A	#N/A	0.35635	0.0411592	198.634	154.502
Ro04_G23107	7035142	AT3G24780.1	Uncharacterized conserved protein UCP015417%2C vWA;computational_description	0.798816	4.39e-07	369.213	210.616
Ro04_G08827	7057971	AT5G13220.1	jasmonate-zim-domain protein 10;curator_summary	0.908503	7.48e-05	1861.21	964.764
Ro04_G08828	7061123	AT3G61110.1	ribosomal protein S27;curator_summary	-0.194042	0.241271	1193.25	1371.1
Ro04_G08829	7062986	AT5G13230.1	Tetratricopeptide repeat (TPR)-like superfamily protein;computational_description	0.129617	0.715641	29.1435	26.3262
Ro04_G08832	7082521	AT1G28080.1	RING finger protein;computational_description	-0.335013	0.400509	20.7126	27.0322
Ro04_G08834	7115459	AT3G48800.1	Sterile alpha motif (SAM) domain-containing protein;computational_description	-0.292701	0.0784207	182.85	224.066
Ro04_G08840	7182020	AT4G34530.1	cryptochrome-interacting basic-helix-loop-helix 1;curator_summary	0.536276	0.353839	6.98347	3.52947
Ro04_G08841	7187934	AT2G33540.1	C-terminal domain phosphatase-like 3;symbol	-0.279004	0.0162117	574.446	697.381
Ro04_G08843	7198342	AT5G13260.1	myosin;computational_description	0.0548821	0.670055	1025.81	988.025
Ro04_G36325	7210486	AT1G28110.1	serine carboxypeptidase-like 45;symbol	-0.138213	0.324438	1305.74	1440.55
Ro04_G08845	7213487	AT1G28100.1	hypothetical protein;computational_description	0.640344	0.042779	128.906	79.5893
Ro04_G08847	7217043	AT5G13270.1	AT5G13270.1	0.0575403	0.869664	48.3532	46.6567
Ro04_G08846	7219586	AT5G13280.1	aspartate kinase 1;curator_summary	0.0314192	0.851337	250.649	244.387
Ro04_G08848	7225388	AT3G26740.1	CCR-like protein;curator_summary	-0.777632	0.0154939	110.374	199.406
Ro04_G08849	7227967	AT5G13300.1	ARF GTPase-activating protein;curator_summary	0.227638	0.0932657	1661.08	1416.63
Ro04_G36324	7252713	AT5G48100.1	Laccase/Diphenol oxidase family protein;curator_summary	-0.0377411	0.918512	117.435	120.311
Ro04_G08853	7258781	AT5G13310.1	hypothetical protein;computational_description	-0.39002	0.0169634	213.927	281.845
Ro04_G08854	7260886	AT2G33550.1	Homeodomain-like superfamily protein;computational_description	-0.698924	0.000227032	175.606	288.2
Ro04_G08855	7268487	AT5G13960.1	histone-lysine N-methyltransferase%2C H3 lysine-9 specific SUVH4-like protein;curator_summary	0.615011	0.00712138	249.374	160.765
Ro04_G08856	7282188	AT1G29400.1	MEI2-like protein 5;curator_summary	-0.124289	0.34476	576.751	628.905
Ro04_G08857	7292677	AT1G28120.1	ubiquitin thioesterase otubain-like protein;computational_description	0.0884739	0.451623	1210.36	1136.97
Ro04_G08858	7295523	AT5G61910.1	DCD (Development and Cell Death) domain protein;computational_description	-0.230952	0.200541	169.97	201.465
Ro04_G08859	7305050	AT5G13330.1	related to AP2 6l;curator_summary	-0.86129	0.0120414	469.856	911.039
Ro04_G08860	7310834	AT1G28140.1	integral membrane family protein;computational_description	0.414076	0.11142	333.357	246.088
Ro04_G08861	7312424	AT1G57820.1	Zinc finger (C3HC4-type RING finger) family protein;curator_summary	-0.122643	0.722913	104.964	116.706
Ro04_G08862	7320572	AT1G29880.1	glycyl-tRNA synthetase / glycine-tRNA ligase;computational_description	0.0579184	0.713874	2283.4	2192.31
Ro04_G36312	7325601	AT5G13430.1	Ubiquinol-cytochrome C reductase iron-sulfur subunit;computational_description	-0.238027	0.0655791	720.438	853.572
Ro04_G08863	7328056	AT1G01630.1	Sec14p-like phosphatidylinositol transfer family protein;computational_description	0.259314	0.0419963	734.921	610.878
Ro04_G08864	7333678	AT1G27440.1	Exostosin family protein;symbol	0.541271	0.0360598	297.11	200.147
Ro04_G08865	7338826	AT5G13420.1	Aldolase-type TIM barrel family protein;symbol	-0.462663	0.00400437	4790.1	6645.61
Ro04_G08866	7345004	AT1G11680.1	CYTOCHROME P450 51G1;curator_summary	-0.420477	0.00129849	1107.84	1490.07
Ro04_G08867	7354009	AT5G13400.1	Major facilitator superfamily protein;computational_description	-0.36422	0.0142816	534.483	690.958
Ro04_G08868	7355632	AT3G02290.1	RING/U-box superfamily protein;computational_description	-0.102494	0.598337	291	312.929
Ro04_G08869	7361401	AT4G14100.1	transferases%2C transferring glycosyl groups;computational_description	0.297604	0.119722	203.325	164.433
Ro04_G08870	7363374	AT1G29880.1	glycyl-tRNA synthetase / glycine-tRNA ligase;computational_description	-0.389556	0.0027291	768.95	1013.16
Ro04_G08872	7380566	AT1G28130.1	Auxin-responsive GH3 family protein;curator_summary	-0.685151	0.087817	28.803	49.9276
Ro04_G36328	7395733	AT3G61110.1	ribosomal protein S27;curator_summary	-0.17916	0.221293	2688.02	3049.73
Ro04_G36327	7398982	AT1G12880.1	nudix hydrolase homolog 12;symbol	-0.828812	0.000699213	385.731	703.338
Ro04_G08878	7411020	#N/A	#N/A	-0.815669	0.101831	8.26781	18.2127
Ro04_G36326	7412232	#N/A	#N/A	-0.619048	0.00144023	201.578	313.884
Ro04_G08881	7420885	AT4G13420.1	high affinity K+ transporter 5;curator_summary	0.42781	0.407938	16.596	10.6885
Ro04_G08882	7432664	#N/A	#N/A	0.404065	0.208911	60.0269	43.7016
Ro04_G08883	7434385	AT4G24630.1	DHHC-type zinc finger family protein;computational_description	0.4874	0.017529	162.84	114.92
Ro04_G08884	7439980	#N/A	#N/A	-0.458649	0.127124	41.9458	58.6045
[truncated: 345 more rows]
